# Supplementary material for: Gut Bacterial Microbiota and its Resistome Rapidly Recover to Basal State Levels after Short-term Amoxicillin-Clavulanic Acid Treatment in Healthy Adults
Source: Sci Rep. 2018 Jul 25;8:11192. doi: 10.1038/s41598-018-29229-5 (PMC6060159; doi:10.1038/s41598-018-29229-5)
Supplement: Supplementary file 2 — Supplementary Table S5 Statistical Comparison OTUs [file 41598_2018_29229_MOESM2_ESM.xlsx]

## Sheet: Placebo A-V2-V3-V4-V5
logFC (fold change) is the ratio of treatment:control on a log scale.
logCPM is the Count (of reads) Per Million normalized by the library size for that given OTU.
Supplementary Table S5. Statistical comparison of OTUs between visits for placebo group.
Comparison of visit 3.A_vs_visit 2.A_	logFC	logCPM	P-value	FDR-value	Taxonomy
160829	2.90621	12.9867	6.79341e-07	0.000414163	k__Bacteria;p__Firmicutes;c__Clostridia;o__Clostridiales;f__Lachnospiraceae;g__LachnospiraceaeFA;
186850	-3.30728	6.2252	6.89926e-05	0.0114014	k__Bacteria;p__Firmicutes;c__Clostridia;o__Clostridiales;f__Lachnospiraceae;g__LachnospiraceaeFA;
194586	2.74168	7.29172	8.75681e-05	0.0134189	k__Bacteria;p__Firmicutes;c__Clostridia;o__Clostridiales;f__Lachnospiraceae;g__LachnospiraceaeFA;
205844	-2.80621	11.4782	0.0005093	0.0475885	k__Bacteria;p__Firmicutes;c__Clostridia;o__Clostridiales;f__Clostridiaceae;g__ClostridiaceaeFA;
301371	-2.17311	13.5857	0.000165479	0.02045	k__Bacteria;p__Firmicutes;c__Clostridia;o__Clostridiales;f__Lachnospiraceae;g__Coprococcus;
308627	-2.15147	6.74687	0.000473477	0.0465101	k__Bacteria;p__Actinobacteria;c__Actinobacteria;o__Actinomycetales;f__Actinomycetaceae;g__Actinomyces;
316917	-5.34644	6.77366	0.000509134	0.0475885	k__Bacteria;p__Firmicutes;c__Clostridia;o__Clostridiales;f__ClostridialesOR;g__ClostridialesOR;
317112	-4.53932	14.3146	2.31059e-10	4.42594e-07	k__Bacteria;p__Firmicutes;c__Clostridia;o__Clostridiales;f__Peptostreptococcaceae;g__PeptostreptococcaceaeFA;
317442	2.33375	11.6281	0.000116121	0.0158878	k__Bacteria;p__Firmicutes;c__Erysipelotrichi;o__Erysipelotrichales;f__Erysipelotrichaceae;g__[Eubacterium];
329577	-3.76415	9.7146	0.000352246	0.0374848	k__Bacteria;p__Firmicutes;c__Clostridia;o__Clostridiales;f__Ruminococcaceae;g__RuminococcaceaeFA;
357726	-2.14868	14.8916	0.000239904	0.0270315	k__Bacteria;p__Firmicutes;c__Clostridia;o__Clostridiales;f__Lachnospiraceae;g__Coprococcus;
359770	-2.91165	7.78336	1.43352e-05	0.00366121	k__Bacteria;p__Firmicutes;c__Clostridia;o__Clostridiales;f__Lachnospiraceae;g__LachnospiraceaeFA;
449314	-2.70694	7.2548	7.14262e-05	0.0114014	k__Bacteria;p__Firmicutes;c__Clostridia;o__Clostridiales;f__Lachnospiraceae;g__[Ruminococcus];
454050	-2.88668	11.1508	9.11201e-06	0.00268524	k__Bacteria;p__Firmicutes;c__Clostridia;o__Clostridiales;f__Lachnospiraceae;g__LachnospiraceaeFA;
455329	-3.6482	9.90176	1.15724e-05	0.0031667	k__Bacteria;p__Firmicutes;c__Bacilli;o__Turicibacterales;f__Turicibacteraceae;g__Turicibacter;
459031	-2.91561	12.5354	1.53493e-05	0.0036752	k__Bacteria;p__Firmicutes;c__Clostridia;o__Clostridiales;f__Lachnospiraceae;g__LachnospiraceaeFA;
477427	-2.24482	14.2578	0.00020134	0.0241042	k__Bacteria;p__Firmicutes;c__Clostridia;o__Clostridiales;f__Lachnospiraceae;g__Coprococcus;
478095	-2.80602	6.40557	0.000124049	0.0163872	k__Bacteria;p__Firmicutes;c__Clostridia;o__Clostridiales;f__Lachnospiraceae;g__LachnospiraceaeFA;
480487	-5.84638	7.66589	9.41584e-09	7.21442e-06	k__Bacteria;p__Firmicutes;c__Clostridia;o__Clostridiales;f__Clostridiaceae;g__ClostridiaceaeFA;
491837	3.28768	11.8979	0.00029514	0.0323051	k__Bacteria;p__Firmicutes;c__Clostridia;o__Clostridiales;f__Lachnospiraceae;g__LachnospiraceaeFA;
499478	3.01665	11.5064	5.85925e-05	0.0102031	k__Bacteria;p__Bacteroidetes;c__Bacteroidia;o__Bacteroidales;f__Porphyromonadaceae;g__Parabacteroides;
506251	-2.55349	6.28748	0.000111862	0.0158719	k__Bacteria;p__Firmicutes;c__Clostridia;o__Clostridiales;f__ClostridialesOR;g__ClostridialesOR;
515527	-3.90442	8.24957	3.35153e-06	0.00128397	k__Bacteria;p__Firmicutes;c__Clostridia;o__Clostridiales;f__Lachnospiraceae;g__[Ruminococcus];
538350	-3.2061	10.3436	5.08376e-05	0.00966269	k__Bacteria;p__Firmicutes;c__Clostridia;o__Clostridiales;f__Lachnospiraceae;g__LachnospiraceaeFA;
603725	-6.04999	11.4317	8.20628e-09	7.21442e-06	k__Bacteria;p__Firmicutes;c__Clostridia;o__Clostridiales;f__Clostridiaceae;g__ClostridiaceaeFA;
619597	-2.90707	7.20885	0.000450602	0.0454278	k__Bacteria;p__Firmicutes;c__Clostridia;o__Clostridiales;f__Lachnospiraceae;g__LachnospiraceaeFA;
627203	-2.91438	6.2133	0.000155096	0.0198058	k__Bacteria;p__Firmicutes;c__Clostridia;o__Clostridiales;f__Ruminococcaceae;g__RuminococcaceaeFA;
642863	5.24567	13.9722	1.37056e-09	1.75021e-06	k__Bacteria;p__Proteobacteria;c__Gammaproteobacteria;o__Enterobacteriales;f__Enterobacteriaceae;g__EnterobacteriaceaeFA;
650843	9.85599	15.8296	5.21104e-11	1.99635e-07	k__Bacteria;p__Proteobacteria;c__Gammaproteobacteria;o__Enterobacteriales;f__Enterobacteriaceae;
664915	-1.99989	10.4215	0.000390198	0.0404013	k__Bacteria;p__Firmicutes;c__Clostridia;o__Clostridiales;f__Lachnospiraceae;g__Coprococcus;
664981	-3.96724	10.1027	3.13062e-06	0.00128397	k__Bacteria;p__Firmicutes;c__Bacilli;o__Turicibacterales;f__Turicibacteraceae;g__Turicibacter;
681681	3.84422	9.47049	9.70089e-07	0.000464551	k__Bacteria;p__Firmicutes;c__Clostridia;o__Clostridiales;f__Lachnospiraceae;g__LachnospiraceaeFA;
692576	-2.47765	11.5953	7.36329e-06	0.00235073	k__Bacteria;p__Firmicutes;c__Clostridia;o__Clostridiales;f__Lachnospiraceae;g__Coprococcus;
702579	-3.07693	6.55527	4.98328e-05	0.00966269	k__Bacteria;p__Firmicutes;c__Clostridia;o__Clostridiales;f__Lachnospiraceae;g__LachnospiraceaeFA;
704643	2.77834	10.922	5.2967e-05	0.00966269	k__Bacteria;p__Firmicutes;c__Clostridia;o__Clostridiales;f__Ruminococcaceae;g__Ruminococcus;
710576	-3.25304	7.02944	7.56759e-07	0.000414163	k__Bacteria;p__Firmicutes;c__Clostridia;o__Clostridiales;f__Lachnospiraceae;g__[Ruminococcus];
751546	-2.7563	14.1549	4.35256e-05	0.00966269	k__Bacteria;p__Firmicutes;c__Clostridia;o__Clostridiales;f__Lachnospiraceae;g__LachnospiraceaeFA;
754629	-3.261	13.8058	9.49612e-05	0.0139922	k__Bacteria;p__Firmicutes;c__Clostridia;o__Clostridiales;f__Lachnospiraceae;g__[Ruminococcus];
773284	-2.75928	7.82383	4.67782e-05	0.00966269	k__Bacteria;p__Firmicutes;c__Clostridia;o__Clostridiales;f__Peptostreptococcaceae;g__PeptostreptococcaceaeFA;
800738	-3.97848	6.71807	0.000235171	0.0270315	k__Bacteria;p__Firmicutes;c__Clostridia;o__Clostridiales;f__Dehalobacteriaceae;g__Dehalobacterium;
801259	-4.82163	8.36867	5.87376e-06	0.00204567	k__Bacteria;p__Firmicutes;c__Clostridia;o__Clostridiales;f__Ruminococcaceae;g__RuminococcaceaeFA;
Comparison visit 2.A_ vs_visit 4.A	logFC	logCPM	P-value	FDR-value	taxonomy
	-	-	-	-	No significant difference between microbiome taxonomy between Visit 2 and Visit 5
Comparison visit 2.A_vs_visit 5.A	logFC	logCPM	P-Value	FDR-value	taxonomy
	-	-	-	-	No significant difference between microbiome taxonomy between Visit 2 and Visit 5
Comparison visit 3.A_vs_visit 4.A	logFC	logCPM	P-value	FDR-value	taxonomy
205844	-3.80405	11.4782	6.52629e-06	0.00416704	k__Bacteria;p__Firmicutes;c__Clostridia;o__Clostridiales;f__Clostridiaceae;g__ClostridiaceaeFA;
317112	-3.99564	14.3146	1.03289e-08	1.9785e-05	k__Bacteria;p__Firmicutes;c__Clostridia;o__Clostridiales;f__Peptostreptococcaceae;g__PeptostreptococcaceaeFA;
338227	-2.77638	6.57991	0.000114367	0.0230601	k__Bacteria;p__Firmicutes;c__Clostridia;o__Clostridiales;f__Lachnospiraceae;g__LachnospiraceaeFA;
357726	-2.412	14.8916	4.44974e-05	0.0137605	k__Bacteria;p__Firmicutes;c__Clostridia;o__Clostridiales;f__Lachnospiraceae;g__Coprococcus;
359770	-2.82951	7.78336	2.32444e-05	0.00890493	k__Bacteria;p__Firmicutes;c__Clostridia;o__Clostridiales;f__Lachnospiraceae;g__LachnospiraceaeFA;
414073	-2.79944	6.5775	0.000230414	0.0420342	k__Bacteria;p__Firmicutes;c__Clostridia;o__Clostridiales;
454050	-2.81795	11.1508	1.40157e-05	0.00596602	k__Bacteria;p__Firmicutes;c__Clostridia;o__Clostridiales;f__Lachnospiraceae;g__LachnospiraceaeFA;
455329	-3.9763	9.90176	2.50674e-06	0.00192066	k__Bacteria;p__Firmicutes;c__Bacilli;o__Turicibacterales;f__Turicibacteraceae;g__Turicibacter;
456996	-2.89979	6.73624	9.45833e-05	0.0213146	k__Bacteria;p__Firmicutes;c__Clostridia;o__Clostridiales;f__ClostridialesOR;g__ClostridialesOR;
459031	-2.72398	12.5354	4.66946e-05	0.0137605	k__Bacteria;p__Firmicutes;c__Clostridia;o__Clostridiales;f__Lachnospiraceae;g__LachnospiraceaeFA;
480487	-5.05013	7.66589	1.20979e-07	0.00015449	k__Bacteria;p__Firmicutes;c__Clostridia;o__Clostridiales;f__Clostridiaceae;g__ClostridiaceaeFA;
506251	-2.3149	6.28748	0.000265297	0.0461978	k__Bacteria;p__Firmicutes;c__Clostridia;o__Clostridiales;f__ClostridialesOR;g__ClostridialesOR;
515527	-2.97918	8.24957	0.000227965	0.0420342	k__Bacteria;p__Firmicutes;c__Clostridia;o__Clostridiales;f__Lachnospiraceae;g__[Ruminococcus];
587196	-3.32292	12.1744	0.000109011	0.0230601	k__Bacteria;p__Actinobacteria;c__Actinobacteria;o__Bifidobacteriales;f__Bifidobacteriaceae;g__Bifidobacterium;
603725	-5.25629	11.4317	2.00875e-07	0.000192388	k__Bacteria;p__Firmicutes;c__Clostridia;o__Clostridiales;f__Clostridiaceae;g__ClostridiaceaeFA;
642863	3.45805	13.9722	1.38017e-05	0.00596602	k__Bacteria;p__Proteobacteria;c__Gammaproteobacteria;o__Enterobacteriales;f__Enterobacteriaceae;g__EnterobacteriaceaeFA;
650843	7.99351	15.8296	9.68384e-09	1.9785e-05	k__Bacteria;p__Proteobacteria;c__Gammaproteobacteria;o__Enterobacteriales;f__Enterobacteriaceae;
692576	-2.24906	11.5953	4.06443e-05	0.0137605	k__Bacteria;p__Firmicutes;c__Clostridia;o__Clostridiales;f__Lachnospiraceae;g__Coprococcus;
702579	-3.05482	6.55527	5.40742e-05	0.014797	k__Bacteria;p__Firmicutes;c__Clostridia;o__Clostridiales;f__Lachnospiraceae;g__LachnospiraceaeFA;
710576	-2.51335	7.02944	8.85715e-05	0.0212073	k__Bacteria;p__Firmicutes;c__Clostridia;o__Clostridiales;f__Lachnospiraceae;g__[Ruminococcus];
751546	-2.65701	14.1549	7.60048e-05	0.0194116	k__Bacteria;p__Firmicutes;c__Clostridia;o__Clostridiales;f__Lachnospiraceae;g__LachnospiraceaeFA;
773284	-3.03407	7.82383	9.00686e-06	0.00492933	k__Bacteria;p__Firmicutes;c__Clostridia;o__Clostridiales;f__Peptostreptococcaceae;g__PeptostreptococcaceaeFA;
Comparison visit 3.A_vs_visit 5.A	logFC	logCPM	P-value	FDR-value	taxonomy
160829	3.14022	12.9867	1.0764e-07	8.24737e-05	k__Bacteria;p__Firmicutes;c__Clostridia;o__Clostridiales;f__Lachnospiraceae;g__LachnospiraceaeFA;
301371	-2.07308	13.5857	0.000311328	0.0477079	k__Bacteria;p__Firmicutes;c__Clostridia;o__Clostridiales;f__Lachnospiraceae;g__Coprococcus;
308627	-3.24563	6.74687	3.00949e-07	0.000192156	k__Bacteria;p__Actinobacteria;c__Actinobacteria;o__Actinomycetales;f__Actinomycetaceae;g__Actinomyces;
317112	-4.23376	14.3146	1.98727e-09	6.97346e-06	k__Bacteria;p__Firmicutes;c__Clostridia;o__Clostridiales;f__Peptostreptococcaceae;g__PeptostreptococcaceaeFA;
317442	2.18627	11.6281	0.000282609	0.0477079	k__Bacteria;p__Firmicutes;c__Erysipelotrichi;o__Erysipelotrichales;f__Erysipelotrichaceae;g__[Eubacterium];
333527	-2.75763	6.76934	0.000325115	0.0479045	k__Bacteria;p__Firmicutes;c__Bacilli;o__Gemellales;f__Gemellaceae;g__Gemella;
338227	-2.72274	6.57991	0.000155992	0.0307831	k__Bacteria;p__Firmicutes;c__Clostridia;o__Clostridiales;f__Lachnospiraceae;g__LachnospiraceaeFA;
357726	-2.41996	14.8916	4.22193e-05	0.0107828	k__Bacteria;p__Firmicutes;c__Clostridia;o__Clostridiales;f__Lachnospiraceae;g__Coprococcus;
359770	-2.49709	7.78336	0.000168543	0.0307831	k__Bacteria;p__Firmicutes;c__Clostridia;o__Clostridiales;f__Lachnospiraceae;g__LachnospiraceaeFA;
454050	-3.12415	11.1508	2.00051e-06	0.00109485	k__Bacteria;p__Firmicutes;c__Clostridia;o__Clostridiales;f__Lachnospiraceae;g__LachnospiraceaeFA;
455329	-3.06926	9.90176	0.000153968	0.0307831	k__Bacteria;p__Firmicutes;c__Bacilli;o__Turicibacterales;f__Turicibacteraceae;g__Turicibacter;
459031	-3.00063	12.5354	9.28548e-06	0.00355727	k__Bacteria;p__Firmicutes;c__Clostridia;o__Clostridiales;f__Lachnospiraceae;g__LachnospiraceaeFA;
474891	-2.68929	6.39222	0.000290566	0.0477079	k__Bacteria;p__Firmicutes;c__Clostridia;o__Clostridiales;f__Lachnospiraceae;g__Blautia;
480487	-5.14035	7.66589	9.13696e-08	8.24737e-05	k__Bacteria;p__Firmicutes;c__Clostridia;o__Clostridiales;f__Clostridiaceae;g__ClostridiaceaeFA;
515527	-3.61392	8.24957	1.32588e-05	0.00461767	k__Bacteria;p__Firmicutes;c__Clostridia;o__Clostridiales;f__Lachnospiraceae;g__[Ruminococcus];
587196	-3.49564	12.1744	5.3677e-05	0.0128523	k__Bacteria;p__Actinobacteria;c__Actinobacteria;o__Bifidobacteriales;f__Bifidobacteriaceae;g__Bifidobacterium;
603725	-4.59798	11.4317	2.70226e-06	0.00129404	k__Bacteria;p__Firmicutes;c__Clostridia;o__Clostridiales;f__Clostridiaceae;g__ClostridiaceaeFA;
642863	5.06366	13.9722	3.64054e-09	6.97346e-06	k__Bacteria;p__Proteobacteria;c__Gammaproteobacteria;o__Enterobacteriales;f__Enterobacteriaceae;g__EnterobacteriaceaeFA;
650843	7.85317	15.8296	1.42991e-08	1.82599e-05	k__Bacteria;p__Proteobacteria;c__Gammaproteobacteria;o__Enterobacteriales;f__Enterobacteriaceae;
692576	-2.36128	11.5953	1.78505e-05	0.00569877	k__Bacteria;p__Firmicutes;c__Clostridia;o__Clostridiales;f__Lachnospiraceae;g__Coprococcus;
698994	4.76895	6.70139	3.9389e-06	0.00167666	k__Bacteria;p__Proteobacteria;c__Gammaproteobacteria;o__Enterobacteriales;f__Enterobacteriaceae;g__EnterobacteriaceaeFA;
702579	-3.17995	6.55527	3.44745e-05	0.00943371	k__Bacteria;p__Firmicutes;c__Clostridia;o__Clostridiales;f__Lachnospiraceae;g__LachnospiraceaeFA;
710576	-2.40525	7.02944	0.000168741	0.0307831	k__Bacteria;p__Firmicutes;c__Clostridia;o__Clostridiales;f__Lachnospiraceae;g__[Ruminococcus];
751546	-2.83721	14.1549	2.745e-05	0.00808931	k__Bacteria;p__Firmicutes;c__Clostridia;o__Clostridiales;f__Lachnospiraceae;g__LachnospiraceaeFA;
773284	-2.41799	7.82383	0.000299902	0.0477079	k__Bacteria;p__Firmicutes;c__Clostridia;o__Clostridiales;f__Peptostreptococcaceae;g__PeptostreptococcaceaeFA;
801259	-3.92381	8.36867	0.000114947	0.0259037	k__Bacteria;p__Firmicutes;c__Clostridia;o__Clostridiales;f__Ruminococcaceae;g__RuminococcaceaeFA;
Comparison visit 3.B_vs_visit 3.A	logFC	logCPM	P-value	FDR-value	taxonomy
663273	3.60449	9.39144	9.2248e-11	3.53402e-07	k__Bacteria;p__Actinobacteria;c__Actinobacteria;o__Actinomycetales;f__Actinomycetaceae;g__Actinomyces;

## Sheet: Probiotic B-V2-V3-V4-V5
logFC (fold change) is the ratio of treatment:control on a log scale.
logCPM is the Count (of reads) Per Million normalized by the library size for that given OTU.
Supplementary Table S5. Statistical comparison of OTUs between visits for two-strain probiotic group.
Comparison visit 3.B_vs_visit 2.B	logFC	logCPM	P-value	FDR-value	taxonomy
116076	-4.3944	6.39878	2.35385e-07	4.09891e-05	k__Bacteria;p__Firmicutes;c__Clostridia;o__Clostridiales;f__Lachnospiraceae;g__LachnospiraceaeFA;
140655	-2.84546	6.18342	0.00131432	0.0419597	k__Bacteria;p__Firmicutes;c__Clostridia;o__Clostridiales;f__Lachnospiraceae;g__Blautia;
157595	6.19059	11.4339	4.17858e-07	6.40325e-05	k__Bacteria;p__Firmicutes;c__Clostridia;o__Clostridiales;f__Veillonellaceae;g__Veillonella;
160829	6.22709	12.9867	3.02576e-19	1.15917e-15	k__Bacteria;p__Firmicutes;c__Clostridia;o__Clostridiales;f__Lachnospiraceae;g__LachnospiraceaeFA;
160881	-3.85046	11.8092	5.74968e-07	8.47193e-05	k__Bacteria;p__Firmicutes;c__Clostridia;o__Clostridiales;f__Lachnospiraceae;g__Roseburia;
180979	2.43763	9.59313	1.4604e-05	0.0012106	k__Bacteria;p__Firmicutes;c__Clostridia;o__Clostridiales;f__Ruminococcaceae;g__RuminococcaceaeFA;
199188	-3.36299	6.60335	3.71173e-05	0.00259414	k__Bacteria;p__Firmicutes;c__Clostridia;o__Clostridiales;f__Ruminococcaceae;g__RuminococcaceaeFA;
205844	-2.81865	11.4782	0.000570509	0.0210607	k__Bacteria;p__Firmicutes;c__Clostridia;o__Clostridiales;f__Clostridiaceae;g__ClostridiaceaeFA;
210830	-2.57351	6.1711	0.00057087	0.0210607	k__Bacteria;p__Firmicutes;c__Clostridia;o__Clostridiales;f__Lachnospiraceae;g__LachnospiraceaeFA;
222063	-2.64831	6.26119	0.000552626	0.0209615	k__Bacteria;p__Firmicutes;c__Clostridia;o__Clostridiales;f__Lachnospiraceae;g__Dorea;
228253	-2.03944	6.2884	0.00130698	0.0419597	k__Bacteria;p__Firmicutes;c__Clostridia;o__Clostridiales;f__Lachnospiraceae;g__Roseburia;
235358	-3.08909	6.67076	9.86305e-05	0.0056396	k__Bacteria;p__Firmicutes;c__Clostridia;o__Clostridiales;f__Lachnospiraceae;g__LachnospiraceaeFA;
250078	-2.22925	9.95033	0.00156891	0.0496735	k__Bacteria;p__Firmicutes;c__Clostridia;o__Clostridiales;f__Ruminococcaceae;g__RuminococcaceaeFA;
252863	2.87286	11.5189	1.19803e-06	0.000146405	k__Bacteria;p__Firmicutes;c__Bacilli;o__Lactobacillales;f__Streptococcaceae;g__Streptococcus;
267367	3.29548	8.27526	7.38234e-07	9.88335e-05	k__Bacteria;p__Firmicutes;c__Clostridia;o__Clostridiales;f__Lachnospiraceae;g__LachnospiraceaeFA;
270780	3.75596	10.4542	5.09836e-05	0.00342663	k__Bacteria;p__Firmicutes;c__Clostridia;o__Clostridiales;f__Lachnospiraceae;g__LachnospiraceaeFA;
284793	-3.21607	6.43121	0.000974088	0.033319	k__Bacteria;p__Firmicutes;c__Clostridia;o__Clostridiales;f__Lachnospiraceae;g__Lachnospira;
300971	-3.04953	11.3287	0.000123465	0.00665236	k__Bacteria;p__Firmicutes;c__Clostridia;o__Clostridiales;f__Ruminococcaceae;g__Faecalibacterium;
301371	-3.30954	13.5857	6.69234e-08	1.34939e-05	k__Bacteria;p__Firmicutes;c__Clostridia;o__Clostridiales;f__Lachnospiraceae;g__Coprococcus;
302903	-3.48776	15.3333	5.47129e-09	2.62006e-06	k__Bacteria;p__Firmicutes;c__Clostridia;o__Clostridiales;f__Lachnospiraceae;g__Roseburia;
303155	2.15387	8.55824	0.000152335	0.00767888	k__Bacteria;p__Firmicutes;c__Clostridia;o__Clostridiales;f__Lachnospiraceae;g__Dorea;
313606	-3.78016	6.41558	1.04594e-05	0.000910683	k__Bacteria;p__Firmicutes;c__Clostridia;o__Clostridiales;f__Lachnospiraceae;g__Blautia;
314593	-2.91234	6.30017	5.49648e-05	0.00363052	k__Bacteria;p__Firmicutes;c__Clostridia;o__Clostridiales;f__Lachnospiraceae;g__LachnospiraceaeFA;
316917	-5.09086	6.77366	0.000264778	0.0119337	k__Bacteria;p__Firmicutes;c__Clostridia;o__Clostridiales;f__ClostridialesOR;g__ClostridialesOR;
317112	-3.83937	14.3146	4.55198e-08	9.96041e-06	k__Bacteria;p__Firmicutes;c__Clostridia;o__Clostridiales;f__Peptostreptococcaceae;g__PeptostreptococcaceaeFA;
317442	4.74046	11.6281	5.26915e-12	1.00931e-08	k__Bacteria;p__Firmicutes;c__Erysipelotrichi;o__Erysipelotrichales;f__Erysipelotrichaceae;g__[Eubacterium];
323487	4.40793	11.0426	8.59737e-06	0.000765966	k__Bacteria;p__Bacteroidetes;c__Bacteroidia;o__Bacteroidales;f__Porphyromonadaceae;g__Parabacteroides;
325291	3.65037	9.18992	2.5936e-06	0.000276002	k__Bacteria;p__Firmicutes;c__Clostridia;o__Clostridiales;f__ClostridialesOR;g__ClostridialesOR;
329577	-4.39715	9.7146	6.13225e-05	0.00391544	k__Bacteria;p__Firmicutes;c__Clostridia;o__Clostridiales;f__Ruminococcaceae;g__RuminococcaceaeFA;
330259	4.24426	13.6514	9.14622e-05	0.00538713	k__Bacteria;p__Firmicutes;c__Clostridia;o__Clostridiales;f__Lachnospiraceae;g__Blautia;
333527	-2.7749	6.76934	0.00036654	0.0152768	k__Bacteria;p__Firmicutes;c__Bacilli;o__Gemellales;f__Gemellaceae;g__Gemella;
336553	-2.41062	6.25406	0.000255054	0.0117072	k__Bacteria;p__Actinobacteria;c__Actinobacteria;o__Actinomycetales;f__Corynebacteriaceae;g__Corynebacterium;
337145	-7.39978	8.74949	0.000283378	0.0126235	k__Bacteria;p__Firmicutes;c__Clostridia;o__Clostridiales;f__Lachnospiraceae;g__LachnospiraceaeFA;
338227	-4.00133	6.57991	2.10979e-07	3.84886e-05	k__Bacteria;p__Firmicutes;c__Clostridia;o__Clostridiales;f__Lachnospiraceae;g__LachnospiraceaeFA;
345590	-3.88555	8.72801	7.63e-10	5.84611e-07	k__Bacteria;p__Firmicutes;c__Clostridia;o__Clostridiales;f__Lachnospiraceae;g__LachnospiraceaeFA;
346969	-4.52064	11.9374	1.25945e-07	2.41248e-05	k__Bacteria;p__Firmicutes;c__Clostridia;o__Clostridiales;f__Lachnospiraceae;g__Dorea;
357726	-2.13141	14.8916	0.000326806	0.0140673	k__Bacteria;p__Firmicutes;c__Clostridia;o__Clostridiales;f__Lachnospiraceae;g__Coprococcus;
357920	-2.53267	11.3865	0.000876838	0.0305379	k__Bacteria;p__Firmicutes;c__Clostridia;o__Clostridiales;f__Lachnospiraceae;g__Coprococcus;
359770	-4.14062	7.78336	1.28944e-08	4.11655e-06	k__Bacteria;p__Firmicutes;c__Clostridia;o__Clostridiales;f__Lachnospiraceae;g__LachnospiraceaeFA;
405627	2.45122	9.67035	0.000476106	0.0188037	k__Bacteria;p__Firmicutes;c__Clostridia;o__Clostridiales;f__Lachnospiraceae;g__LachnospiraceaeFA;
408538	-3.32684	6.43667	0.000304575	0.0132594	k__Bacteria;p__Firmicutes;c__Clostridia;o__Clostridiales;f__Ruminococcaceae;g__RuminococcaceaeFA;
420334	-2.5654	14.0161	8.6186e-05	0.00524093	k__Bacteria;p__Firmicutes;c__Clostridia;o__Clostridiales;f__Lachnospiraceae;g__[Ruminococcus];
423511	-6.89088	7.44636	0.000856742	0.0303905	k__Bacteria;p__Firmicutes;c__Bacilli;o__Lactobacillales;f__Leuconostocaceae;g__LeuconostocaceaeFA;
435552	-3.20919	7.34347	2.44795e-05	0.00187562	k__Bacteria;p__Firmicutes;c__Clostridia;o__Clostridiales;f__Lachnospiraceae;g__[Ruminococcus];
449314	-4.1375	7.2548	2.24887e-08	5.74361e-06	k__Bacteria;p__Firmicutes;c__Clostridia;o__Clostridiales;f__Lachnospiraceae;g__[Ruminococcus];
449482	-3.51909	10.2054	2.69598e-05	0.00198621	k__Bacteria;p__Firmicutes;c__Clostridia;o__Clostridiales;f__Lachnospiraceae;g__Blautia;
454050	-3.9562	11.1508	1.16073e-08	4.04252e-06	k__Bacteria;p__Firmicutes;c__Clostridia;o__Clostridiales;f__Lachnospiraceae;g__LachnospiraceaeFA;
455329	-4.4111	9.90176	4.1684e-07	6.40325e-05	k__Bacteria;p__Firmicutes;c__Bacilli;o__Turicibacterales;f__Turicibacteraceae;g__Turicibacter;
456996	-3.02508	6.73624	5.63145e-05	0.00365662	k__Bacteria;p__Firmicutes;c__Clostridia;o__Clostridiales;f__ClostridialesOR;g__ClostridialesOR;
457828	-3.11684	6.15325	0.000366867	0.0152768	k__Bacteria;p__Firmicutes;c__Clostridia;o__Clostridiales;f__Lachnospiraceae;g__LachnospiraceaeFA;
459031	-4.02855	12.5354	2.19603e-08	5.74361e-06	k__Bacteria;p__Firmicutes;c__Clostridia;o__Clostridiales;f__Lachnospiraceae;g__LachnospiraceaeFA;
465022	-3.06214	9.30762	0.00111036	0.0369893	k__Bacteria;p__Firmicutes;c__Clostridia;o__Clostridiales;f__Lachnospiraceae;g__LachnospiraceaeFA;
474891	-3.61388	6.39222	7.48152e-07	9.88335e-05	k__Bacteria;p__Firmicutes;c__Clostridia;o__Clostridiales;f__Lachnospiraceae;g__Blautia;
477427	-2.28602	14.2578	0.0001946	0.00933885	k__Bacteria;p__Firmicutes;c__Clostridia;o__Clostridiales;f__Lachnospiraceae;g__Coprococcus;
478095	-3.81218	6.40557	4.00059e-07	6.40325e-05	k__Bacteria;p__Firmicutes;c__Clostridia;o__Clostridiales;f__Lachnospiraceae;g__LachnospiraceaeFA;
480487	-4.72446	7.66589	6.65169e-06	0.000653401	k__Bacteria;p__Firmicutes;c__Clostridia;o__Clostridiales;f__Clostridiaceae;g__ClostridiaceaeFA;
491236	2.09554	12.6739	0.000438178	0.0178581	k__Bacteria;p__Firmicutes;c__Clostridia;o__Clostridiales;f__Lachnospiraceae;g__[Ruminococcus];
491517	-3.26372	6.51396	7.22543e-06	0.000675137	k__Bacteria;p__Firmicutes;c__Clostridia;o__Clostridiales;f__Lachnospiraceae;g__[Ruminococcus];
497717	-3.03842	7.24483	0.000125025	0.00665236	k__Bacteria;p__Firmicutes;c__Clostridia;o__Clostridiales;f__Ruminococcaceae;g__RuminococcaceaeFA;
499478	4.87148	11.5064	4.37113e-09	2.39226e-06	k__Bacteria;p__Bacteroidetes;c__Bacteroidia;o__Bacteroidales;f__Porphyromonadaceae;g__Parabacteroides;
508737	-3.87977	9.56824	0.000190356	0.00933885	k__Bacteria;p__Firmicutes;c__Clostridia;o__Clostridiales;f__Lachnospiraceae;g__Lachnospira;
512817	-2.16711	8.54576	0.00120962	0.0392716	k__Bacteria;p__Firmicutes;c__Clostridia;o__Clostridiales;f__[Mogibacteriaceae];g__[Mogibacteriaceae]FA;
515527	-6.42086	8.24957	9.38375e-12	1.1983e-08	k__Bacteria;p__Firmicutes;c__Clostridia;o__Clostridiales;f__Lachnospiraceae;g__[Ruminococcus];
519722	-2.15752	13.1351	0.000471111	0.0188003	k__Bacteria;p__Firmicutes;c__Clostridia;o__Clostridiales;f__Lachnospiraceae;g__Roseburia;
536959	-2.55384	7.14842	0.00029924	0.0131769	k__Bacteria;p__Firmicutes;c__Clostridia;o__Clostridiales;f__Lachnospiraceae;g__Blautia;
538350	-3.81964	10.3436	3.27968e-06	0.000339579	k__Bacteria;p__Firmicutes;c__Clostridia;o__Clostridiales;f__Lachnospiraceae;g__LachnospiraceaeFA;
548488	-2.90236	6.26826	8.82265e-05	0.00528118	k__Bacteria;p__Firmicutes;c__Clostridia;o__Clostridiales;f__Lachnospiraceae;g__LachnospiraceaeFA;
560247	-3.02872	13.8536	1.48521e-05	0.0012106	k__Bacteria;p__Firmicutes;c__Clostridia;o__Clostridiales;f__Ruminococcaceae;g__RuminococcaceaeFA;
567453	3.26927	10.0597	0.000247555	0.0115657	k__Bacteria;p__Bacteroidetes;c__Bacteroidia;o__Bacteroidales;f__Bacteroidaceae;g__Bacteroides;
580376	-2.17348	6.2569	0.000873485	0.0305379	k__Bacteria;p__Firmicutes;c__Clostridia;o__Clostridiales;f__Lachnospiraceae;g__Blautia;
583391	-2.58412	6.21648	9.28088e-05	0.00538713	k__Bacteria;p__Firmicutes;c__Clostridia;o__Clostridiales;f__Lachnospiraceae;g__LachnospiraceaeFA;
603725	-6.16306	11.4317	8.1254e-09	3.11284e-06	k__Bacteria;p__Firmicutes;c__Clostridia;o__Clostridiales;f__Clostridiaceae;g__ClostridiaceaeFA;
605619	-4.79319	6.3712	3.78367e-05	0.00259414	k__Bacteria;p__Firmicutes;c__Bacilli;o__Lactobacillales;f__Streptococcaceae;g__Streptococcus;
606481	-3.2582	10.3689	0.00109893	0.0369299	k__Bacteria;p__Firmicutes;c__Clostridia;o__Clostridiales;f__Clostridiaceae;g__SMB53;
606720	-2.91804	6.45694	0.000256696	0.0117072	k__Bacteria;p__Firmicutes;c__Clostridia;o__Clostridiales;f__Lachnospiraceae;g__Blautia;
611437	-6.42879	7.97685	6.90515e-06	0.000661341	k__Bacteria;p__Firmicutes;c__Clostridia;o__Clostridiales;f__Lachnospiraceae;g__LachnospiraceaeFA;
615796	-3.92573	6.60755	1.11112e-06	0.000141889	k__Bacteria;p__Firmicutes;c__Clostridia;o__Clostridiales;f__ClostridialesOR;g__ClostridialesOR;
622807	-2.58537	6.18782	0.000238379	0.0112745	k__Bacteria;p__Firmicutes;c__Clostridia;o__Clostridiales;f__Lachnospiraceae;g__LachnospiraceaeFA;
626884	3.41706	7.8608	6.39415e-05	0.00401573	k__Bacteria;p__Firmicutes;c__Clostridia;o__Clostridiales;f__Lachnospiraceae;g__LachnospiraceaeFA;
630738	2.26878	12.5734	3.79201e-05	0.00259414	k__Bacteria;p__Bacteroidetes;c__Bacteroidia;o__Bacteroidales;f__Bacteroidaceae;g__Bacteroides;
642863	5.19587	13.9722	3.10607e-09	1.98322e-06	k__Bacteria;p__Proteobacteria;c__Gammaproteobacteria;o__Enterobacteriales;f__Enterobacteriaceae;g__EnterobacteriaceaeFA;
646917	3.9762	6.73598	0.000543259	0.0208123	k__Bacteria;p__Firmicutes;c__Clostridia;o__Clostridiales;f__Ruminococcaceae;g__Oscillospira;
650843	6.6461	15.8296	6.07387e-07	8.61815e-05	k__Bacteria;p__Proteobacteria;c__Gammaproteobacteria;o__Enterobacteriales;f__Enterobacteriaceae;
653228	-2.37511	12.445	0.000155952	0.00775914	k__Bacteria;p__Firmicutes;c__Clostridia;o__Clostridiales;f__Ruminococcaceae;g__Ruminococcus;
660318	-4.6794	9.89474	0.000133035	0.00698163	k__Bacteria;p__Firmicutes;c__Clostridia;o__Clostridiales;f__Lachnospiraceae;g__Blautia;
663273	3.01508	9.39144	3.11571e-08	7.46017e-06	k__Bacteria;p__Actinobacteria;c__Actinobacteria;o__Actinomycetales;f__Actinomycetaceae;g__Actinomyces;
664915	-2.52303	10.4215	1.43745e-05	0.0012106	k__Bacteria;p__Firmicutes;c__Clostridia;o__Clostridiales;f__Lachnospiraceae;g__Coprococcus;
674436	-4.30567	6.77827	2.56414e-05	0.00192612	k__Bacteria;p__Firmicutes;c__Clostridia;o__Clostridiales;f__ClostridialesOR;g__ClostridialesOR;
678654	-3.03758	6.24076	0.000138758	0.00709652	k__Bacteria;p__Firmicutes;c__Clostridia;o__Clostridiales;f__Lachnospiraceae;g__LachnospiraceaeFA;
681681	3.29227	9.47049	2.27697e-05	0.00178022	k__Bacteria;p__Firmicutes;c__Clostridia;o__Clostridiales;f__Lachnospiraceae;g__LachnospiraceaeFA;
688715	2.1831	8.7019	3.42797e-05	0.00247784	k__Bacteria;p__Firmicutes;c__Clostridia;o__Clostridiales;f__Ruminococcaceae;g__RuminococcaceaeFA;
692576	-2.73714	11.5953	1.33477e-06	0.000154955	k__Bacteria;p__Firmicutes;c__Clostridia;o__Clostridiales;f__Lachnospiraceae;g__Coprococcus;
696463	-2.90721	6.29412	0.000195017	0.00933885	k__Bacteria;p__Firmicutes;c__Clostridia;o__Clostridiales;f__Lachnospiraceae;g__Dorea;
697007	-3.11679	6.40617	0.000114463	0.00626439	k__Bacteria;p__Firmicutes;c__Clostridia;o__Clostridiales;f__Lachnospiraceae;g__LachnospiraceaeFA;
698994	4.38218	6.70139	6.72543e-05	0.00415567	k__Bacteria;p__Proteobacteria;c__Gammaproteobacteria;o__Enterobacteriales;f__Enterobacteriaceae;g__EnterobacteriaceaeFA;
702579	-2.87104	6.55527	0.000379601	0.0156371	k__Bacteria;p__Firmicutes;c__Clostridia;o__Clostridiales;f__Lachnospiraceae;g__LachnospiraceaeFA;
702663	-3.25545	6.34518	0.000524428	0.0202938	k__Bacteria;p__Firmicutes;c__Clostridia;o__Clostridiales;f__Lachnospiraceae;g__LachnospiraceaeFA;
706018	3.16776	12.0051	1.50984e-06	0.000170123	k__Bacteria;p__Bacteroidetes;c__Bacteroidia;o__Bacteroidales;f__Bacteroidaceae;g__Bacteroides;
706140	4.63874	7.00637	0.00112434	0.0371324	k__Bacteria;p__Firmicutes;c__Clostridia;o__Clostridiales;f__Ruminococcaceae;g__RuminococcaceaeFA;
710576	-2.53406	7.02944	0.000100297	0.00565053	k__Bacteria;p__Firmicutes;c__Clostridia;o__Clostridiales;f__Lachnospiraceae;g__[Ruminococcus];
716874	-7.95554	9.10767	0.000738807	0.026452	k__Bacteria;p__Firmicutes;c__Clostridia;o__Clostridiales;f__Lachnospiraceae;g__Dorea;
719283	-3.08	6.26585	0.000105495	0.00585728	k__Bacteria;p__Firmicutes;c__Clostridia;o__Clostridiales;f__ClostridialesOR;g__ClostridialesOR;
727975	2.92859	7.91066	0.000695736	0.0251449	k__Bacteria;p__Firmicutes;c__Clostridia;o__Clostridiales;
738985	5.47136	6.73962	0.000938456	0.0323894	k__Bacteria;p__Firmicutes;c__Clostridia;o__Clostridiales;
751546	-3.41611	14.1549	1.2229e-06	0.000146405	k__Bacteria;p__Firmicutes;c__Clostridia;o__Clostridiales;f__Lachnospiraceae;g__LachnospiraceaeFA;
754629	-5.02831	13.8058	4.67991e-08	9.96041e-06	k__Bacteria;p__Firmicutes;c__Clostridia;o__Clostridiales;f__Lachnospiraceae;g__[Ruminococcus];
765114	-2.88094	6.18506	0.000492295	0.0192447	k__Bacteria;p__Firmicutes;c__Clostridia;o__Clostridiales;f__Lachnospiraceae;g__LachnospiraceaeFA;
766865	3.28481	8.59079	0.00013893	0.00709652	k__Bacteria;p__Firmicutes;c__Clostridia;o__Clostridiales;f__Lachnospiraceae;g__[Ruminococcus];
773284	-4.61782	7.82383	2.99254e-10	2.86611e-07	k__Bacteria;p__Firmicutes;c__Clostridia;o__Clostridiales;f__Peptostreptococcaceae;g__PeptostreptococcaceaeFA;
782578	-5.65179	8.34515	0.000588902	0.0214865	k__Bacteria;p__Firmicutes;c__Clostridia;o__Clostridiales;f__ClostridialesOR;g__ClostridialesOR;
793991	-3.65274	14.1669	1.69271e-05	0.001351	k__Bacteria;p__Actinobacteria;c__Coriobacteriia;o__Coriobacteriales;f__Coriobacteriaceae;g__Collinsella;
797939	-2.1689	7.16233	0.000460372	0.0185651	k__Bacteria;p__Firmicutes;c__Clostridia;o__Clostridiales;f__Ruminococcaceae;g__RuminococcaceaeFA;
798711	-5.43892	12.3034	1.90102e-08	5.60216e-06	k__Bacteria;p__Firmicutes;c__Clostridia;o__Clostridiales;f__ClostridialesOR;g__ClostridialesOR;
801259	-3.64556	8.36867	0.000362889	0.0152768	k__Bacteria;p__Firmicutes;c__Clostridia;o__Clostridiales;f__Ruminococcaceae;g__RuminococcaceaeFA;
810394	-2.20142	6.25248	0.00118133	0.0386808	k__Bacteria;p__Firmicutes;c__Clostridia;o__Clostridiales;f__Lachnospiraceae;g__LachnospiraceaeFA;
813362	-3.32962	6.39295	8.49626e-06	0.000765966	k__Bacteria;p__Firmicutes;c__Clostridia;o__Clostridiales;f__Lachnospiraceae;g__LachnospiraceaeFA;
813564	-3.57883	8.51682	7.81156e-09	3.11284e-06	k__Bacteria;p__Firmicutes;c__Clostridia;o__Clostridiales;f__Lachnospiraceae;g__LachnospiraceaeFA;
819860	-5.48532	11.5259	1.92233e-06	0.000210413	k__Bacteria;p__Firmicutes;c__Clostridia;o__Clostridiales;f__Lachnospiraceae;g__LachnospiraceaeFA;
820447	-4.33502	6.6172	5.50751e-06	0.000555244	k__Bacteria;p__Firmicutes;c__Clostridia;o__Clostridiales;f__Lachnospiraceae;g__LachnospiraceaeFA;
85490	2.9319	7.54856	0.00103293	0.0350192	k__Bacteria;p__Firmicutes;c__Bacilli;o__Lactobacillales;f__LactobacillalesOR;g__LactobacillalesOR;
99811	-2.88484	6.13331	0.000571733	0.0210607	k__Bacteria;p__Firmicutes;c__Clostridia;o__Clostridiales;f__Lachnospiraceae;g__LachnospiraceaeFA;
Comparison visit 4.B_vs_visit 2.B	logFC	logCPM	P-value	FDR-value	taxonomy
160829	3.27183	12.9867	6.36374e-08	0.000243795	k__Bacteria;p__Firmicutes;c__Clostridia;o__Clostridiales;f__Lachnospiraceae;g__LachnospiraceaeFA;
Comparison visit 5.B_vs_visit 2.B	logFC	logCPM	P-value	FDR-value	taxonomy
319177	4.34968	10.844	6.42752e-07	0.00123119	k__Bacteria;p__Firmicutes;c__Bacilli;o__Lactobacillales;f__Streptococcaceae;g__Lactococcus;
325291	3.71204	9.18992	1.87345e-06	0.0023924	k__Bacteria;p__Firmicutes;c__Clostridia;o__Clostridiales;f__ClostridialesOR;g__ClostridialesOR;
626884	4.88499	7.8608	9.21155e-08	0.000352895	k__Bacteria;p__Firmicutes;c__Clostridia;o__Clostridiales;f__Lachnospiraceae;g__LachnospiraceaeFA;
Comparison visit 4.B_vs_visit 3.B	logFC	logCPM	P-value	FDR-value	taxonomy
116076	2.63755	6.39878	0.000129399	0.0137702	k__Bacteria;p__Firmicutes;c__Clostridia;o__Clostridiales;f__Lachnospiraceae;g__LachnospiraceaeFA;
160829	-2.95527	12.9867	6.81088e-07	0.000289917	k__Bacteria;p__Firmicutes;c__Clostridia;o__Clostridiales;f__Lachnospiraceae;g__LachnospiraceaeFA;
160881	2.78517	11.8092	0.000149126	0.0154406	k__Bacteria;p__Firmicutes;c__Clostridia;o__Clostridiales;f__Lachnospiraceae;g__Roseburia;
168615	-2.76813	7.11864	7.71138e-05	0.00895221	k__Bacteria;p__Firmicutes;c__Clostridia;o__Clostridiales;f__Ruminococcaceae;g__Ruminococcus;
180979	-1.94964	9.59313	0.000396436	0.034517	k__Bacteria;p__Firmicutes;c__Clostridia;o__Clostridiales;f__Ruminococcaceae;g__RuminococcaceaeFA;
199188	2.77718	6.60335	0.000213155	0.0201642	k__Bacteria;p__Firmicutes;c__Clostridia;o__Clostridiales;f__Ruminococcaceae;g__RuminococcaceaeFA;
235358	3.19582	6.67076	5.22893e-05	0.00709394	k__Bacteria;p__Firmicutes;c__Clostridia;o__Clostridiales;f__Lachnospiraceae;g__LachnospiraceaeFA;
301371	2.47864	13.5857	2.81868e-05	0.00568334	k__Bacteria;p__Firmicutes;c__Clostridia;o__Clostridiales;f__Lachnospiraceae;g__Coprococcus;
302903	2.74849	15.3333	2.06785e-06	0.000660161	k__Bacteria;p__Firmicutes;c__Clostridia;o__Clostridiales;f__Lachnospiraceae;g__Roseburia;
313606	3.47318	6.41558	2.99472e-05	0.00573638	k__Bacteria;p__Firmicutes;c__Clostridia;o__Clostridiales;f__Lachnospiraceae;g__Blautia;
317112	3.60969	14.3146	2.03608e-07	0.000207532	k__Bacteria;p__Firmicutes;c__Clostridia;o__Clostridiales;f__Peptostreptococcaceae;g__PeptostreptococcaceaeFA;
317442	-2.26923	11.6281	0.000215801	0.0201642	k__Bacteria;p__Firmicutes;c__Erysipelotrichi;o__Erysipelotrichales;f__Erysipelotrichaceae;g__[Eubacterium];
323487	-3.55445	11.0426	0.000186969	0.018715	k__Bacteria;p__Bacteroidetes;c__Bacteroidia;o__Bacteroidales;f__Porphyromonadaceae;g__Parabacteroides;
327518	-2.80085	7.87006	0.000392746	0.034517	k__Bacteria;p__Firmicutes;c__Clostridia;o__Clostridiales;f__ClostridialesOR;g__ClostridialesOR;
338227	3.16928	6.57991	1.09092e-05	0.0027862	k__Bacteria;p__Firmicutes;c__Clostridia;o__Clostridiales;f__Lachnospiraceae;g__LachnospiraceaeFA;
345590	2.05706	8.72801	0.000493054	0.0410629	k__Bacteria;p__Firmicutes;c__Clostridia;o__Clostridiales;f__Lachnospiraceae;g__LachnospiraceaeFA;
346969	4.01642	11.9374	1.50844e-06	0.000525348	k__Bacteria;p__Firmicutes;c__Clostridia;o__Clostridiales;f__Lachnospiraceae;g__Dorea;
449482	3.2868	10.2054	7.34236e-05	0.00879018	k__Bacteria;p__Firmicutes;c__Clostridia;o__Clostridiales;f__Lachnospiraceae;g__Blautia;
454050	2.67707	11.1508	4.4792e-05	0.00709394	k__Bacteria;p__Firmicutes;c__Clostridia;o__Clostridiales;f__Lachnospiraceae;g__LachnospiraceaeFA;
455329	3.77036	9.90176	8.1381e-06	0.00222693	k__Bacteria;p__Firmicutes;c__Bacilli;o__Turicibacterales;f__Turicibacteraceae;g__Turicibacter;
459031	2.82269	12.5354	3.50111e-05	0.00638702	k__Bacteria;p__Firmicutes;c__Clostridia;o__Clostridiales;f__Lachnospiraceae;g__LachnospiraceaeFA;
474891	2.62491	6.39222	4.98735e-05	0.00709394	k__Bacteria;p__Firmicutes;c__Clostridia;o__Clostridiales;f__Lachnospiraceae;g__Blautia;
478095	2.57677	6.40557	7.05999e-05	0.00872478	k__Bacteria;p__Firmicutes;c__Clostridia;o__Clostridiales;f__Lachnospiraceae;g__LachnospiraceaeFA;
480487	5.79529	7.66589	2.44042e-07	0.000207532	k__Bacteria;p__Firmicutes;c__Clostridia;o__Clostridiales;f__Clostridiaceae;g__ClostridiaceaeFA;
497717	2.92383	7.24483	0.000190521	0.018715	k__Bacteria;p__Firmicutes;c__Clostridia;o__Clostridiales;f__Ruminococcaceae;g__RuminococcaceaeFA;
499478	-4.11669	11.5064	2.70858e-07	0.000207532	k__Bacteria;p__Bacteroidetes;c__Bacteroidia;o__Bacteroidales;f__Porphyromonadaceae;g__Parabacteroides;
515527	3.76312	8.24957	4.9857e-06	0.00146925	k__Bacteria;p__Firmicutes;c__Clostridia;o__Clostridiales;f__Lachnospiraceae;g__[Ruminococcus];
536959	2.50673	7.14842	0.000317796	0.0289875	k__Bacteria;p__Firmicutes;c__Clostridia;o__Clostridiales;f__Lachnospiraceae;g__Blautia;
538350	3.20822	10.3436	5.8399e-05	0.00745755	k__Bacteria;p__Firmicutes;c__Clostridia;o__Clostridiales;f__Lachnospiraceae;g__LachnospiraceaeFA;
560247	3.55679	13.8536	6.77169e-07	0.000289917	k__Bacteria;p__Firmicutes;c__Clostridia;o__Clostridiales;f__Ruminococcaceae;g__RuminococcaceaeFA;
603725	6.20821	11.4317	6.7972e-09	1.302e-05	k__Bacteria;p__Firmicutes;c__Clostridia;o__Clostridiales;f__Clostridiaceae;g__ClostridiaceaeFA;
615796	2.9739	6.60755	3.88963e-05	0.00677326	k__Bacteria;p__Firmicutes;c__Clostridia;o__Clostridiales;f__ClostridialesOR;g__ClostridialesOR;
642863	-4.14437	13.9722	6.57802e-07	0.000289917	k__Bacteria;p__Proteobacteria;c__Gammaproteobacteria;o__Enterobacteriales;f__Enterobacteriaceae;g__EnterobacteriaceaeFA;
650843	-6.31755	15.8296	1.47966e-06	0.000525348	k__Bacteria;p__Proteobacteria;c__Gammaproteobacteria;o__Enterobacteriales;f__Enterobacteriaceae;
660318	4.08943	9.89474	0.000586465	0.0468073	k__Bacteria;p__Firmicutes;c__Clostridia;o__Clostridiales;f__Lachnospiraceae;g__Blautia;
663273	-2.30081	9.39144	1.24984e-05	0.00281656	k__Bacteria;p__Actinobacteria;c__Actinobacteria;o__Actinomycetales;f__Actinomycetaceae;g__Actinomyces;
692576	2.17495	11.5953	8.63861e-05	0.00973368	k__Bacteria;p__Firmicutes;c__Clostridia;o__Clostridiales;f__Lachnospiraceae;g__Coprococcus;
706018	-2.49667	12.0051	9.6164e-05	0.0105258	k__Bacteria;p__Bacteroidetes;c__Bacteroidia;o__Bacteroidales;f__Bacteroidaceae;g__Bacteroides;
716874	8.36447	9.10767	0.000532357	0.0433928	k__Bacteria;p__Firmicutes;c__Clostridia;o__Clostridiales;f__Lachnospiraceae;g__Dorea;
754629	3.50458	13.8058	4.26241e-05	0.00709394	k__Bacteria;p__Firmicutes;c__Clostridia;o__Clostridiales;f__Lachnospiraceae;g__[Ruminococcus];
756267	6.46575	8.45823	1.22327e-05	0.00281656	k__Bacteria;p__Firmicutes;c__Bacilli;o__Lactobacillales;f__Streptococcaceae;g__Streptococcus;
766865	-3.53842	8.59079	4.72974e-05	0.00709394	k__Bacteria;p__Firmicutes;c__Clostridia;o__Clostridiales;f__Lachnospiraceae;g__[Ruminococcus];
773284	4.76081	7.82383	1.00953e-10	3.86752e-07	k__Bacteria;p__Firmicutes;c__Clostridia;o__Clostridiales;f__Peptostreptococcaceae;g__PeptostreptococcaceaeFA;
782578	5.90821	8.34515	0.000408596	0.0347851	k__Bacteria;p__Firmicutes;c__Clostridia;o__Clostridiales;f__ClostridialesOR;g__ClostridialesOR;
793991	3.40368	14.1669	5.01881e-05	0.00709394	k__Bacteria;p__Actinobacteria;c__Coriobacteriia;o__Coriobacteriales;f__Coriobacteriaceae;g__Collinsella;
798711	4.71134	12.3034	4.60287e-07	0.000289917	k__Bacteria;p__Firmicutes;c__Clostridia;o__Clostridiales;f__ClostridialesOR;g__ClostridialesOR;
813362	2.82676	6.39295	5.36999e-05	0.00709394	k__Bacteria;p__Firmicutes;c__Clostridia;o__Clostridiales;f__Lachnospiraceae;g__LachnospiraceaeFA;
819860	4.83387	11.5259	1.48224e-05	0.0031547	k__Bacteria;p__Firmicutes;c__Clostridia;o__Clostridiales;f__Lachnospiraceae;g__LachnospiraceaeFA;
Comparison visit 5.B_vs_visit 3.B	logFC	logCPM	P-value	FDR-value	taxonomy
116076	3.55537	6.39878	5.23939e-06	0.000912367	k__Bacteria;p__Firmicutes;c__Clostridia;o__Clostridiales;f__Lachnospiraceae;g__LachnospiraceaeFA;
157595	-4.65226	11.4339	4.33142e-05	0.00385899	k__Bacteria;p__Firmicutes;c__Clostridia;o__Clostridiales;f__Veillonellaceae;g__Veillonella;
160829	-4.02144	12.9867	1.20197e-10	4.16417e-07	k__Bacteria;p__Firmicutes;c__Clostridia;o__Clostridiales;f__Lachnospiraceae;g__LachnospiraceaeFA;
160881	3.21512	11.8092	1.7265e-05	0.00183728	k__Bacteria;p__Firmicutes;c__Clostridia;o__Clostridiales;f__Lachnospiraceae;g__Roseburia;
194586	-2.6755	7.29172	0.000189273	0.0127212	k__Bacteria;p__Firmicutes;c__Clostridia;o__Clostridiales;f__Lachnospiraceae;g__LachnospiraceaeFA;
199188	3.09027	6.60335	8.11195e-05	0.00634222	k__Bacteria;p__Firmicutes;c__Clostridia;o__Clostridiales;f__Ruminococcaceae;g__RuminococcaceaeFA;
210830	2.38307	6.1711	0.000842466	0.0423774	k__Bacteria;p__Firmicutes;c__Clostridia;o__Clostridiales;f__Lachnospiraceae;g__LachnospiraceaeFA;
222063	2.90991	6.26119	0.000251073	0.0157682	k__Bacteria;p__Firmicutes;c__Clostridia;o__Clostridiales;f__Lachnospiraceae;g__Dorea;
228253	2.31626	6.2884	0.000430584	0.0254734	k__Bacteria;p__Firmicutes;c__Clostridia;o__Clostridiales;f__Lachnospiraceae;g__Roseburia;
235358	3.13063	6.67076	7.22238e-05	0.00588701	k__Bacteria;p__Firmicutes;c__Clostridia;o__Clostridiales;f__Lachnospiraceae;g__LachnospiraceaeFA;
273256	2.02474	6.37396	0.00104081	0.049842	k__Bacteria;p__Firmicutes;c__Clostridia;o__Clostridiales;f__Ruminococcaceae;g__RuminococcaceaeFA;
300971	3.69161	11.3287	6.31204e-06	0.00100756	k__Bacteria;p__Firmicutes;c__Clostridia;o__Clostridiales;f__Ruminococcaceae;g__Faecalibacterium;
301371	3.01219	13.5857	6.40486e-07	0.000251277	k__Bacteria;p__Firmicutes;c__Clostridia;o__Clostridiales;f__Lachnospiraceae;g__Coprococcus;
302903	3.27042	15.3333	3.33932e-08	2.13215e-05	k__Bacteria;p__Firmicutes;c__Clostridia;o__Clostridiales;f__Lachnospiraceae;g__Roseburia;
313606	2.96173	6.41558	0.000125193	0.00904931	k__Bacteria;p__Firmicutes;c__Clostridia;o__Clostridiales;f__Lachnospiraceae;g__Blautia;
314593	2.29488	6.30017	0.000668561	0.035723	k__Bacteria;p__Firmicutes;c__Clostridia;o__Clostridiales;f__Lachnospiraceae;g__LachnospiraceaeFA;
317112	3.19073	14.3146	2.86146e-06	0.000644839	k__Bacteria;p__Firmicutes;c__Clostridia;o__Clostridiales;f__Peptostreptococcaceae;g__PeptostreptococcaceaeFA;
317442	-2.6419	11.6281	2.17713e-05	0.00219489	k__Bacteria;p__Firmicutes;c__Erysipelotrichi;o__Erysipelotrichales;f__Erysipelotrichaceae;g__[Eubacterium];
319177	3.86586	10.844	5.85126e-06	0.000974616	k__Bacteria;p__Firmicutes;c__Bacilli;o__Lactobacillales;f__Streptococcaceae;g__Lactococcus;
323487	-3.50859	11.0426	0.000220937	0.0141068	k__Bacteria;p__Bacteroidetes;c__Bacteroidia;o__Bacteroidales;f__Porphyromonadaceae;g__Parabacteroides;
327518	-2.64628	7.87006	0.000762217	0.0394602	k__Bacteria;p__Firmicutes;c__Clostridia;o__Clostridiales;f__ClostridialesOR;g__ClostridialesOR;
329577	4.92994	9.7146	1.20154e-05	0.00153437	k__Bacteria;p__Firmicutes;c__Clostridia;o__Clostridiales;f__Ruminococcaceae;g__RuminococcaceaeFA;
330259	-3.49255	13.6514	0.000854172	0.0423774	k__Bacteria;p__Firmicutes;c__Clostridia;o__Clostridiales;f__Lachnospiraceae;g__Blautia;
333527	3.48496	6.76934	1.56499e-05	0.00176195	k__Bacteria;p__Firmicutes;c__Bacilli;o__Gemellales;f__Gemellaceae;g__Gemella;
338227	3.62483	6.57991	1.2447e-06	0.000433494	k__Bacteria;p__Firmicutes;c__Clostridia;o__Clostridiales;f__Lachnospiraceae;g__LachnospiraceaeFA;
345590	3.6507	8.72801	4.85865e-09	4.65337e-06	k__Bacteria;p__Firmicutes;c__Clostridia;o__Clostridiales;f__Lachnospiraceae;g__LachnospiraceaeFA;
346969	4.31621	11.9374	3.47153e-07	0.000166243	k__Bacteria;p__Firmicutes;c__Clostridia;o__Clostridiales;f__Lachnospiraceae;g__Dorea;
359770	3.20486	7.78336	5.0079e-06	0.000912367	k__Bacteria;p__Firmicutes;c__Clostridia;o__Clostridiales;f__Lachnospiraceae;g__LachnospiraceaeFA;
405627	-2.39598	9.67035	0.000607741	0.0337428	k__Bacteria;p__Firmicutes;c__Clostridia;o__Clostridiales;f__Lachnospiraceae;g__LachnospiraceaeFA;
435552	3.29033	7.34347	1.55526e-05	0.00176195	k__Bacteria;p__Firmicutes;c__Clostridia;o__Clostridiales;f__Lachnospiraceae;g__[Ruminococcus];
449314	2.93274	7.2548	3.26713e-05	0.00320932	k__Bacteria;p__Firmicutes;c__Clostridia;o__Clostridiales;f__Lachnospiraceae;g__[Ruminococcus];
449482	3.46384	10.2054	3.40647e-05	0.00326255	k__Bacteria;p__Firmicutes;c__Clostridia;o__Clostridiales;f__Lachnospiraceae;g__Blautia;
454050	3.20848	11.1508	1.71431e-06	0.000469109	k__Bacteria;p__Firmicutes;c__Clostridia;o__Clostridiales;f__Lachnospiraceae;g__LachnospiraceaeFA;
455329	3.70629	9.90176	1.0938e-05	0.00149655	k__Bacteria;p__Firmicutes;c__Bacilli;o__Turicibacterales;f__Turicibacteraceae;g__Turicibacter;
456996	3.45688	6.73624	6.88077e-06	0.00105441	k__Bacteria;p__Firmicutes;c__Clostridia;o__Clostridiales;f__ClostridialesOR;g__ClostridialesOR;
459031	3.28616	12.5354	2.33219e-06	0.000558414	k__Bacteria;p__Firmicutes;c__Clostridia;o__Clostridiales;f__Lachnospiraceae;g__LachnospiraceaeFA;
474891	2.68488	6.39222	4.20759e-05	0.00383792	k__Bacteria;p__Firmicutes;c__Clostridia;o__Clostridiales;f__Lachnospiraceae;g__Blautia;
478095	3.26965	6.40557	4.05785e-06	0.000777282	k__Bacteria;p__Firmicutes;c__Clostridia;o__Clostridiales;f__Lachnospiraceae;g__LachnospiraceaeFA;
480487	4.06148	7.66589	5.09222e-05	0.00437467	k__Bacteria;p__Firmicutes;c__Clostridia;o__Clostridiales;f__Clostridiaceae;g__ClostridiaceaeFA;
491517	2.65737	6.51396	0.000158005	0.0110058	k__Bacteria;p__Firmicutes;c__Clostridia;o__Clostridiales;f__Lachnospiraceae;g__[Ruminococcus];
499478	-4.32588	11.5064	8.78544e-08	4.80815e-05	k__Bacteria;p__Bacteroidetes;c__Bacteroidia;o__Bacteroidales;f__Porphyromonadaceae;g__Parabacteroides;
508737	3.61164	9.56824	0.000435309	0.0254734	k__Bacteria;p__Firmicutes;c__Clostridia;o__Clostridiales;f__Lachnospiraceae;g__Lachnospira;
512817	2.65615	8.54576	9.43361e-05	0.00722804	k__Bacteria;p__Firmicutes;c__Clostridia;o__Clostridiales;f__[Mogibacteriaceae];g__[Mogibacteriaceae]FA;
515527	5.80517	8.24957	2.17393e-10	4.16417e-07	k__Bacteria;p__Firmicutes;c__Clostridia;o__Clostridiales;f__Lachnospiraceae;g__[Ruminococcus];
519722	2.48983	13.1351	6.73563e-05	0.00560961	k__Bacteria;p__Firmicutes;c__Clostridia;o__Clostridiales;f__Lachnospiraceae;g__Roseburia;
529041	2.07303	7.43908	0.00042593	0.0254734	k__Bacteria;p__Firmicutes;c__Clostridia;o__Clostridiales;f__Lachnospiraceae;g__Blautia;
531575	3.73326	9.23756	0.000773384	0.0395044	k__Bacteria;p__Firmicutes;c__Clostridia;o__Clostridiales;f__Lachnospiraceae;g__[Ruminococcus];
548488	2.37253	6.26826	0.000493415	0.0277981	k__Bacteria;p__Firmicutes;c__Clostridia;o__Clostridiales;f__Lachnospiraceae;g__LachnospiraceaeFA;
55810	-2.95217	9.08688	0.000637621	0.0348961	k__Bacteria;p__Firmicutes;c__Clostridia;o__Clostridiales;f__Lachnospiraceae;g__Dorea;
560247	2.68767	13.8536	9.67046e-05	0.00726422	k__Bacteria;p__Firmicutes;c__Clostridia;o__Clostridiales;f__Ruminococcaceae;g__RuminococcaceaeFA;
567453	-2.92772	10.0597	0.000866622	0.0423774	k__Bacteria;p__Bacteroidetes;c__Bacteroidia;o__Bacteroidales;f__Bacteroidaceae;g__Bacteroides;
580376	2.67076	6.2569	0.000146259	0.0103762	k__Bacteria;p__Firmicutes;c__Clostridia;o__Clostridiales;f__Lachnospiraceae;g__Blautia;
603725	5.04173	11.4317	6.55905e-07	0.000251277	k__Bacteria;p__Firmicutes;c__Clostridia;o__Clostridiales;f__Clostridiaceae;g__ClostridiaceaeFA;
611437	4.25676	7.97685	0.000215592	0.0139988	k__Bacteria;p__Firmicutes;c__Clostridia;o__Clostridiales;f__Lachnospiraceae;g__LachnospiraceaeFA;
615796	3.195	6.60755	1.60972e-05	0.00176195	k__Bacteria;p__Firmicutes;c__Clostridia;o__Clostridiales;f__ClostridialesOR;g__ClostridialesOR;
642863	-3.13903	13.9722	7.99181e-05	0.00634222	k__Bacteria;p__Proteobacteria;c__Gammaproteobacteria;o__Enterobacteriales;f__Enterobacteriaceae;g__EnterobacteriaceaeFA;
650843	-8.59987	15.8296	2.99503e-09	3.82465e-06	k__Bacteria;p__Proteobacteria;c__Gammaproteobacteria;o__Enterobacteriales;f__Enterobacteriaceae;
653228	2.84957	12.445	8.5059e-06	0.00125331	k__Bacteria;p__Firmicutes;c__Clostridia;o__Clostridiales;f__Ruminococcaceae;g__Ruminococcus;
663273	-2.28129	9.39144	1.53017e-05	0.00176195	k__Bacteria;p__Actinobacteria;c__Actinobacteria;o__Actinomycetales;f__Actinomycetaceae;g__Actinomyces;
664915	2.16585	10.4215	0.000161139	0.0110236	k__Bacteria;p__Firmicutes;c__Clostridia;o__Clostridiales;f__Lachnospiraceae;g__Coprococcus;
678654	2.51078	6.24076	0.000465836	0.0266361	k__Bacteria;p__Firmicutes;c__Clostridia;o__Clostridiales;f__Lachnospiraceae;g__LachnospiraceaeFA;
692576	2.62044	11.5953	3.30254e-06	0.00068452	k__Bacteria;p__Firmicutes;c__Clostridia;o__Clostridiales;f__Lachnospiraceae;g__Coprococcus;
696463	2.68466	6.29412	0.00036919	0.0228123	k__Bacteria;p__Firmicutes;c__Clostridia;o__Clostridiales;f__Lachnospiraceae;g__Dorea;
702663	3.13993	6.34518	0.000675214	0.035723	k__Bacteria;p__Firmicutes;c__Clostridia;o__Clostridiales;f__Lachnospiraceae;g__LachnospiraceaeFA;
706018	-2.75175	12.0051	2.11515e-05	0.00219003	k__Bacteria;p__Bacteroidetes;c__Bacteroidia;o__Bacteroidales;f__Bacteroidaceae;g__Bacteroides;
716874	8.60538	9.10767	0.000438853	0.0254734	k__Bacteria;p__Firmicutes;c__Clostridia;o__Clostridiales;f__Lachnospiraceae;g__Dorea;
732745	2.40294	6.1967	0.000873875	0.0423774	k__Bacteria;p__Firmicutes;c__Clostridia;o__Clostridiales;f__Lachnospiraceae;g__Coprococcus;
751546	2.62258	14.1549	0.000116185	0.00855969	k__Bacteria;p__Firmicutes;c__Clostridia;o__Clostridiales;f__Lachnospiraceae;g__LachnospiraceaeFA;
754629	4.2593	13.8058	1.57601e-06	0.000469109	k__Bacteria;p__Firmicutes;c__Clostridia;o__Clostridiales;f__Lachnospiraceae;g__[Ruminococcus];
756267	6.4946	8.45823	1.15627e-05	0.00152747	k__Bacteria;p__Firmicutes;c__Bacilli;o__Lactobacillales;f__Streptococcaceae;g__Streptococcus;
766865	-4.17061	8.59079	3.39491e-06	0.00068452	k__Bacteria;p__Firmicutes;c__Clostridia;o__Clostridiales;f__Lachnospiraceae;g__[Ruminococcus];
773284	4.00356	7.82383	2.0527e-08	1.57278e-05	k__Bacteria;p__Firmicutes;c__Clostridia;o__Clostridiales;f__Peptostreptococcaceae;g__PeptostreptococcaceaeFA;
786866	3.29896	10.5677	0.000680705	0.035723	k__Bacteria;p__Firmicutes;c__Clostridia;o__Clostridiales;f__ClostridialesOR;g__ClostridialesOR;
793991	3.67268	14.1669	1.54953e-05	0.00176195	k__Bacteria;p__Actinobacteria;c__Coriobacteriia;o__Coriobacteriales;f__Coriobacteriaceae;g__Collinsella;
798711	4.4101	12.3034	1.67818e-06	0.000469109	k__Bacteria;p__Firmicutes;c__Clostridia;o__Clostridiales;f__ClostridialesOR;g__ClostridialesOR;
813362	2.83192	6.39295	5.13861e-05	0.00437467	k__Bacteria;p__Firmicutes;c__Clostridia;o__Clostridiales;f__Lachnospiraceae;g__LachnospiraceaeFA;
813564	2.86385	8.51682	1.96442e-06	0.000501714	k__Bacteria;p__Firmicutes;c__Clostridia;o__Clostridiales;f__Lachnospiraceae;g__LachnospiraceaeFA;
819860	4.9368	11.5259	1.07502e-05	0.00149655	k__Bacteria;p__Firmicutes;c__Clostridia;o__Clostridiales;f__Lachnospiraceae;g__LachnospiraceaeFA;
820447	3.70245	6.6172	4.16645e-05	0.00383792	k__Bacteria;p__Firmicutes;c__Clostridia;o__Clostridiales;f__Lachnospiraceae;g__LachnospiraceaeFA;
85490	-3.38003	7.54856	0.000209045	0.0138078	k__Bacteria;p__Firmicutes;c__Bacilli;o__Lactobacillales;f__LactobacillalesOR;g__LactobacillalesOR;
Comparison visit 5.A_vs_visit 4.A_	logFC	logCPM	P-value	FDR-value	taxonomy
	-	-	-	-	No significant difference between microbiome taxonomy between Visit 4 and Visit 5
Comparison visit 4.B_vs_visit 5.B_	logFC	logCPM	P-value	FDR-value	taxonomy
	-	-	-	-	No significant difference between microbiome taxonomy between Visit 4 and Visit 5
Comparison visit 3.B_vs_visit 3.A_	logFC	logCPM	P-value	FDR-value	taxonomy
663273	3.60449	9.39144	9.2248e-11	3.53402e-07	k__Bacteria;p__Actinobacteria;c__Actinobacteria;o__Actinomycetales;f__Actinomycetaceae;g__Actinomyces;
