# Supplementary material for: Gut Bacterial Microbiota and its Resistome Rapidly Recover to Basal State Levels after Short-term Amoxicillin-Clavulanic Acid Treatment in Healthy Adults
Source: Sci Rep. 2018 Jul 25;8:11192. doi: 10.1038/s41598-018-29229-5 (PMC6060159; doi:10.1038/s41598-018-29229-5)
Supplement: Supplementary file 3 — Supplementary Dataset Table S1-S4 16S Metadata [file 41598_2018_29229_MOESM3_ESM.xlsx]

## Sheet: Table S1
Table S1: 16S rRNA amplicons reads counts
Global reads count
total_reads	22003478
contaminants_reads	148
phix_reads	749
non_contam_non_phix_reads	22002581
non_contam_non_phix_reads_1	11000948
non_contam_non_phix_reads_2	11000948
assembled_reads	10847074
assembled_reads_QC_passed	9598959
Clustered in OTUs	8,209,178 sequences packed in 4,558 clusters
Reads distribution per sample
#name	count	perc
60v3.B	83184	0.0038
71v2.B	143187	0.0065
219v3.A	60856	0.0028
91v4.A	105519	0.0048
71v5.B	84922	0.0039
143v4.A	98661	0.0045
75v3.A	57110	0.0026
48v2.A	85854	0.0039
34v3.B	35494	0.0016
71v3.B	103028	0.0047
20v5.A	43664	0.002
78v4.B	77833	0.0035
44v3.B	104628	0.0048
18v4.A	41790	0.0019
84v5.A	47495	0.0022
76v2.A	51062	0.0023
193v3.B	94539	0.0043
219v2.A	89414	0.0041
31v4.A	31648	0.0014
19v5.B	48808	0.0022
78v2.B	72810	0.0033
11v3.B	42280	0.0019
75v4.A	88498	0.004
91v2.A	86995	0.004
16v3.B	57875	0.0026
61v5.A	74154	0.0034
73v4.B	94674	0.0043
60v5.B	58358	0.0027
79v5.B	73157	0.0033
16v5.B	67988	0.0031
17v4.A	55582	0.0025
20v2.A	64842	0.0029
44v2.B	106577	0.0048
33v4.B	38512	0.0018
20v4.A	65299	0.003
22v4.A	61655	0.0028
204v2.B	129824	0.0059
28v5.A	29868	0.0014
17v2.A	56758	0.0026
221v5.B	50756	0.0023
31v5.A	28618	0.0013
86v2.A	110465	0.005
55v4.A	122519	0.0056
190v4.B	116458	0.0053
33v3.B	39558	0.0018
77v4.A	69193	0.0031
13v4.A	55407	0.0025
72v4.B	87448	0.004
30v5.B	27114	0.0012
75v2.A	73590	0.0033
14v3.A	50953	0.0023
221v4.B	80217	0.0036
90v5.A	123684	0.0056
108v5.B	80557	0.0037
219v5.A	51743	0.0024
190v2.B	195837	0.0089
129v5.A	63120	0.0029
4v4.A	41638	0.0019
34v2.B	197209	0.009
82v2.B	132798	0.006
195v5.A	108218	0.0049
129v3.A	71220	0.0032
12v5.B	40583	0.0018
204v3.B	107096	0.0049
193v2.B	92798	0.0042
14v4.A	57272	0.0026
37v3.A	51638	0.0023
116v2.A	77850	0.0035
9v5.A	62756	0.0029
22v3.A	88840	0.004
204v5.B	77689	0.0035
54v2.B	54832	0.0025
31v3.A	39206	0.0018
4v5.A	40947	0.0019
51v2.B	70232	0.0032
33v5.B	37200	0.0017
195v4.A	112196	0.0051
15v4.A	57972	0.0026
75v5.A	56573	0.0026
36v4.A	85691	0.0039
73v2.B	97669	0.0044
80v5.B	72493	0.0033
36v2.A	104713	0.0048
9v4.A	63331	0.0029
2v4.A	52173	0.0024
51v5.B	54513	0.0025
19v4.B	46619	0.0021
29v2.B	39134	0.0018
72v5.B	80491	0.0037
29v5.B	39198	0.0018
90v2.A	218034	0.0099
36v3.A	74382	0.0034
182v3.B	109398	0.005
36v5.A	88612	0.004
9v2.A	56084	0.0025
143v2.A	75162	0.0034
56v4.B	90407	0.0041
143v3.A	135038	0.0061
14v2.A	61034	0.0028
80v2.B.A48	77632	0.0035
182v2.B	88923	0.004
20v3.A	48965	0.0022
99v5.B	107526	0.0049
40v3.B	108696	0.0049
97v2.A	72476	0.0033
129v4.A	90497	0.0041
120v4.A	115274	0.0052
12v4.B	54089	0.0025
27v5.B	29469	0.0013
27v3.B	29053	0.0013
28v2.A	33488	0.0015
89v5.B	152291	0.0069
17v3.A	28252	0.0013
18v5.A	71916	0.0033
70v3.B	149343	0.0068
73v5.B	77413	0.0035
85v2.A	100574	0.0046
73v3.B	99074	0.0045
7v3.A	63033	0.0029
76v3.A	39195	0.0018
18v3.A	42736	0.0019
26v3.B	42659	0.0019
78v5.B	56919	0.0026
22v2.A	42248	0.0019
18v2.A	43409	0.002
64v5.A	244203	0.0111
204v4.B	68445	0.0031
11v4.B	55086	0.0025
66v2.A	144589	0.0066
44v4.B	108136	0.0049
90v4.A	92912	0.0042
77v3.A	83740	0.0038
33v2.B	36999	0.0017
190v5.B	93669	0.0043
6v2.B	102230	0.0046
193v4.B	96437	0.0044
91v3.A	150070	0.0068
108v4.B	68105	0.0031
12v2.B	41422	0.0019
72v3.B	95794	0.0044
37v4.A	83271	0.0038
61v3.A	69362	0.0032
60v4.B	69706	0.0032
89v2.B	75372	0.0034
76v5.A	68428	0.0031
80v3.B	83286	0.0038
6v4.B	64322	0.0029
82v5.B	80955	0.0037
34v5.B	130591	0.0059
6v5.B	50908	0.0023
55v3.A	170027	0.0077
86v4.A	233313	0.0106
54v3.B	103553	0.0047
56v3.B	82909	0.0038
79v2.B	70823	0.0032
44v5.B	114623	0.0052
31v2.A	26952	0.0012
11v5.B	42852	0.0019
30v2.B	44205	0.002
40v5.B	92793	0.0042
82v3.B	63955	0.0029
99v3.B	135155	0.0061
97v3.A	149715	0.0068
48v5.A	86872	0.0039
143v5.A	92355	0.0042
29v4.B	45954	0.0021
84v3.A	165181	0.0075
116v4.A	74454	0.0034
9v3.A	57202	0.0026
60v2.B	74389	0.0034
30v3.B	26617	0.0012
2v5.A	54500	0.0025
30v4.B	45616	0.0021
5v2.B	39592	0.0018
4v2.A	56929	0.0026
89v4.B	93642	0.0043
97v5.A	75681	0.0034
5v3.B	45090	0.002
79v4.B	65900	0.003
5v5.B	32076	0.0015
64v4.A	108810	0.0049
76v4.A	25945	0.0012
48v3.A	112666	0.0051
28v3.A	52618	0.0024
7v5.A	52403	0.0024
37v5.A	76285	0.0035
61v4.A	81431	0.0037
26v4.B	51697	0.0023
15v5.A	50023	0.0023
13v5.A	45757	0.0021
26v5.B	37720	0.0017
70v4.B	76265	0.0035
108v2.B	102258	0.0046
48v4.A	107365	0.0049
89v3.B	120438	0.0055
80v4.B	78449	0.0036
79v3.B	66223	0.003
64v3.A	87048	0.004
22v5.A	50920	0.0023
16v2.B	61648	0.0028
91v5.A	69146	0.0031
70v2.B	43744	0.002
195v3.A	94656	0.0043
14v5.A	52691	0.0024
77v2.A	147200	0.0067
61v2.A	83805	0.0038
13v3.A	50696	0.0023
97v4.A	197401	0.009
5v4.B	41750	0.0019
72v2.B	110653	0.005
15v3.A	65866	0.003
85v5.A	138722	0.0063
182v4.B	102744	0.0047
26v2.B	42212	0.0019
56v5.B	81678	0.0037
120v2.A	100682	0.0046
66v5.A	99122	0.0045
71v4.B	110809	0.005
51v4.B	104086	0.0047
40v2.B	61393	0.0028
66v3.A	116442	0.0053
84v4.A	87406	0.004
56v2.B	100189	0.0046
6v3.B	66706	0.003
70v5.B	178908	0.0081
54v5.B	91902	0.0042
77v5.A	115469	0.0052
116v3.A	87082	0.004
66v4.A	108235	0.0049
54v4.B	52947	0.0024
7v2.A	55661	0.0025
27v4.B	41058	0.0019
29v3.B	29940	0.0014
85v3.A	91321	0.0042
190v3.B	89612	0.0041
219v4.A	57063	0.0026
13v2.A	52418	0.0024
182v5.B	100468	0.0046
78v3.B	58118	0.0026
120v3.A	84560	0.0038
193v5.B	98739	0.0045
37v2.A	50912	0.0023
55v2.A	104003	0.0047
12v3.B	52323	0.0024
15v2.A	59406	0.0027
90v3.A	212225	0.0096
4v3.A	35402	0.0016
86v5.A	107006	0.0049
64v2.A	178793	0.0081
27v2.B	44900	0.002
85v4.A	64292	0.0029
19v2.B	37808	0.0017
129v2.A	112361	0.0051
195v2.A	92679	0.0042
86v3.A	101087	0.0046
221v2.B	43454	0.002
11v2.B	42188	0.0019
16v4.B	46820	0.0021
221v3.B	55351	0.0025
99v2.B	107680	0.0049
51v3.B	86566	0.0039
108v3.B	164603	0.0075
120v5.A	207428	0.0094
17v5.A	34596	0.0016
99v4.B	90690	0.0041
40v4.B	97481	0.0044
55v5.A	67085	0.003
7v4.A	67342	0.0031
28v4.A	37279	0.0017
19v3.B	32570	0.0015
116v5.A	77254	0.0035
2v3.A	22174	0.001
84v2.A	83595	0.0038
2v2.A	35982	0.0016
34v4.B	94228	0.0043
82v4.B	97058	0.0044

## Sheet: Table S2
Table S2: Metadata for 16S rRNA amplicons
Group A - Placebo; Group B - Probiotic
#SampleID	Groups	Gender	Age	Ethnicity	Race	Alcohol.use	Smoker	Treatment	Diarrhea	patientID	Good Responder	Visit
2v2.A	A	Female	30	Non.Hispanic	East.Asian	None	No	v2.A	No	2	y	v2
2v3.A	A	Female	30	Non.Hispanic	East.Asian	None	No	v3.A	No	2	y	v3
2v4.A	A	Female	30	Non.Hispanic	East.Asian	None	No	v4.A	Yes	2	y	v4
2v5.A	A	Female	30	Non.Hispanic	East.Asian	None	No	v5.A	No	2	y	v5
4v2.A	A	Female	27	Hispanic	South.American	None	No	v2.A	Yes	4	y	v2
4v3.A	A	Female	27	Hispanic	South.American	None	No	v3.A	No	4	y	v3
4v4.A	A	Female	27	Hispanic	South.American	None	No	v4.A	No	4	y	v4
4v5.A	A	Female	27	Hispanic	South.American	None	No	v5.A	No	4	y	v5
5v2.B	B	Female	26	Non.Hispanic	Western.European.White	Weekly	No	v2.B	No	5	n	v2
5v3.B	B	Female	26	Non.Hispanic	Western.European.White	Weekly	No	v3.B	No	5	n	v3
5v4.B	B	Female	26	Non.Hispanic	Western.European.White	Weekly	No	v4.B	No	5	n	v4
5v5.B	B	Female	26	Non.Hispanic	Western.European.White	Weekly	No	v5.B	No	5	n	v5
6v2.B	B	Female	26	Non.Hispanic	Western.European.White	Occasionally	No	v2.B	No	6	n	v2
6v3.B	B	Female	26	Non.Hispanic	Western.European.White	Occasionally	No	v3.B	No	6	n	v3
6v4.B	B	Female	26	Non.Hispanic	Western.European.White	Occasionally	No	v4.B	No	6	n	v4
6v5.B	B	Female	26	Non.Hispanic	Western.European.White	Occasionally	No	v5.B	No	6	n	v5
7v2.A	A	Male	37	Non.Hispanic	Western.European.White	Weekly	No	v2.A	No	7	y	v2
7v3.A	A	Male	37	Non.Hispanic	Western.European.White	Weekly	No	v3.A	No	7	y	v3
7v4.A	A	Male	37	Non.Hispanic	Western.European.White	Weekly	No	v4.A	No	7	y	v4
7v5.A	A	Male	37	Non.Hispanic	Western.European.White	Weekly	No	v5.A	No	7	y	v5
9v2.A	A	Female	45	Non.Hispanic	South.Asian	Occasionally	No	v2.A	No	9	y	v2
9v3.A	A	Female	45	Non.Hispanic	South.Asian	Occasionally	No	v3.A	No	9	y	v3
9v4.A	A	Female	45	Non.Hispanic	South.Asian	Occasionally	No	v4.A	No	9	y	v4
9v5.A	A	Female	45	Non.Hispanic	South.Asian	Occasionally	No	v5.A	Yes	9	y	v5
11v2.B	B	Female	24	Hispanic	Western.European.White	Occasionally	No	v2.B	No	11	y	v2
11v3.B	B	Female	24	Hispanic	Western.European.White	Occasionally	No	v3.B	Yes	11	y	v3
11v4.B	B	Female	24	Hispanic	Western.European.White	Occasionally	No	v4.B	No	11	y	v4
11v5.B	B	Female	24	Hispanic	Western.European.White	Occasionally	No	v5.B	No	11	y	v5
12v2.B	B	Female	35	Non.Hispanic	Western.European.White	Occasionally	No	v2.B	No	12	n	v2
12v3.B	B	Female	35	Non.Hispanic	Western.European.White	Occasionally	No	v3.B	No	12	n	v3
12v4.B	B	Female	35	Non.Hispanic	Western.European.White	Occasionally	No	v4.B	No	12	n	v4
12v5.B	B	Female	35	Non.Hispanic	Western.European.White	Occasionally	No	v5.B	No	12	n	v5
13v2.A	A	Female	22	Non.Hispanic	Western.European.White	Occasionally	No	v2.A	Yes	13	y	v2
13v3.A	A	Female	22	Non.Hispanic	Western.European.White	Occasionally	No	v3.A	No	13	y	v3
13v4.A	A	Female	22	Non.Hispanic	Western.European.White	Occasionally	No	v4.A	No	13	y	v4
13v5.A	A	Female	22	Non.Hispanic	Western.European.White	Occasionally	No	v5.A	No	13	y	v5
14v2.A	A	Female	45	Non.Hispanic	Western.European.White	None	No	v2.A	No	14	n	v2
14v3.A	A	Female	45	Non.Hispanic	Western.European.White	None	No	v3.A	No	14	n	v3
14v4.A	A	Female	45	Non.Hispanic	Western.European.White	None	No	v4.A	No	14	n	v4
14v5.A	A	Female	45	Non.Hispanic	Western.European.White	None	No	v5.A	No	14	n	v5
15v2.A	A	Female	33	Hispanic	Central.American	None	No	v2.A	No	15	n	v2
15v3.A	A	Female	33	Hispanic	Central.American	None	No	v3.A	No	15	n	v3
15v4.A	A	Female	33	Hispanic	Central.American	None	No	v4.A	No	15	n	v4
15v5.A	A	Female	33	Hispanic	Central.American	None	No	v5.A	No	15	n	v5
16v2.B	B	Female	43	Non.Hispanic	Western.European.White	None	No	v2.B	No	16	y	v2
16v3.B	B	Female	43	Non.Hispanic	Western.European.White	None	No	v3.B	Yes	16	y	v3
16v4.B	B	Female	43	Non.Hispanic	Western.European.White	None	No	v4.B	Yes	16	y	v4
16v5.B	B	Female	43	Non.Hispanic	Western.European.White	None	No	v5.B	No	16	y	v5
17v2.A	A	Female	36	Non.Hispanic	Western.European.White	None	No	v2.A	Yes	17	n	v2
17v3.A	A	Female	36	Non.Hispanic	Western.European.White	None	No	v3.A	No	17	n	v3
17v4.A	A	Female	36	Non.Hispanic	Western.European.White	None	No	v4.A	No	17	n	v4
17v5.A	A	Female	36	Non.Hispanic	Western.European.White	None	No	v5.A	No	17	n	v5
18v2.A	A	Female	48	Hispanic	South.American	Occasionally	No	v2.A	No	18	n	v2
18v3.A	A	Female	48	Hispanic	South.American	Occasionally	No	v3.A	No	18	n	v3
18v4.A	A	Female	48	Hispanic	South.American	Occasionally	No	v4.A	No	18	n	v4
18v5.A	A	Female	48	Hispanic	South.American	Occasionally	No	v5.A	No	18	n	v5
19v2.B	B	Female	35	Non.Hispanic	Western.European.White	Occasionally	Ex.Smoker	v2.B	Yes	19	y	v2
19v3.B	B	Female	35	Non.Hispanic	Western.European.White	Occasionally	Ex.Smoker	v3.B	Yes	19	y	v3
19v4.B	B	Female	35	Non.Hispanic	Western.European.White	Occasionally	Ex.Smoker	v4.B	Yes	19	y	v4
19v5.B	B	Female	35	Non.Hispanic	Western.European.White	Occasionally	Ex.Smoker	v5.B	Yes	19	y	v5
20v2.A	A	Male	48	Non.Hispanic	Western.European.White	None	No	v2.A	Yes	20	n	v2
20v3.A	A	Male	48	Non.Hispanic	Western.European.White	None	No	v3.A	No	20	n	v3
20v4.A	A	Male	48	Non.Hispanic	Western.European.White	None	No	v4.A	Yes	20	n	v4
20v5.A	A	Male	48	Non.Hispanic	Western.European.White	None	No	v5.A	Yes	20	n	v5
22v2.A	A	Female	36	Non.Hispanic	Western.European.White	Occasionally	Yes	v2.A	No	22	y	v2
22v3.A	A	Female	36	Non.Hispanic	Western.European.White	Occasionally	Yes	v3.A	Yes	22	y	v3
22v4.A	A	Female	36	Non.Hispanic	Western.European.White	Occasionally	Yes	v4.A	Yes	22	y	v4
22v5.A	A	Female	36	Non.Hispanic	Western.European.White	Occasionally	Yes	v5.A	Yes	22	y	v5
26v2.B	B	Male	30	Non.Hispanic	Western.European.White	Occasionally	No	v2.B	No	26	n	v2
26v3.B	B	Male	30	Non.Hispanic	Western.European.White	Occasionally	No	v3.B	No	26	n	v3
26v4.B	B	Male	30	Non.Hispanic	Western.European.White	Occasionally	No	v4.B	No	26	n	v4
26v5.B	B	Male	30	Non.Hispanic	Western.European.White	Occasionally	No	v5.B	Yes	26	n	v5
27v2.B	B	Female	49	Non.Hispanic	Western.European.White	Occasionally	No	v2.B	No	27	y	v2
27v3.B	B	Female	49	Non.Hispanic	Western.European.White	Occasionally	No	v3.B	Yes	27	y	v3
27v4.B	B	Female	49	Non.Hispanic	Western.European.White	Occasionally	No	v4.B	No	27	y	v4
27v5.B	B	Female	49	Non.Hispanic	Western.European.White	Occasionally	No	v5.B	No	27	y	v5
28v2.A	A	Female	29	Non.Hispanic	Western.European.White	Occasionally	Yes	v2.A	No	28	n	v2
28v3.A	A	Female	29	Non.Hispanic	Western.European.White	Occasionally	Yes	v3.A	No	28	n	v3
28v4.A	A	Female	29	Non.Hispanic	Western.European.White	Occasionally	Yes	v4.A	No	28	n	v4
28v5.A	A	Female	29	Non.Hispanic	Western.European.White	Occasionally	Yes	v5.A	No	28	n	v5
29v2.B	B	Female	42	Non.Hispanic	Western.European.White	None	No	v2.B	No	29	y	v2
29v3.B	B	Female	42	Non.Hispanic	Western.European.White	None	No	v3.B	No	29	y	v3
29v4.B	B	Female	42	Non.Hispanic	Western.European.White	None	No	v4.B	No	29	y	v4
29v5.B	B	Female	42	Non.Hispanic	Western.European.White	None	No	v5.B	No	29	y	v5
30v2.B	B	Male	23	Non.Hispanic	Western.European.White	Weekly	No	v2.B	No	30	n	v2
30v3.B	B	Male	23	Non.Hispanic	Western.European.White	Weekly	No	v3.B	No	30	n	v3
30v4.B	B	Male	23	Non.Hispanic	Western.European.White	Weekly	No	v4.B	No	30	n	v4
30v5.B	B	Male	23	Non.Hispanic	Western.European.White	Weekly	No	v5.B	No	30	n	v5
31v2.A	A	Female	49	Non.Hispanic	Western.European.White	Occasionally	No	v2.A	No	31	n	v2
31v3.A	A	Female	49	Non.Hispanic	Western.European.White	Occasionally	No	v3.A	No	31	n	v3
31v4.A	A	Female	49	Non.Hispanic	Western.European.White	Occasionally	No	v4.A	No	31	n	v4
31v5.A	A	Female	49	Non.Hispanic	Western.European.White	Occasionally	No	v5.A	No	31	n	v5
33v2.B	B	Male	45	Hispanic	South.American	None	No	v2.B	Yes	33	y	v2
33v3.B	B	Male	45	Hispanic	South.American	None	No	v3.B	No	33	y	v3
33v4.B	B	Male	45	Hispanic	South.American	None	No	v4.B	Yes	33	y	v4
33v5.B	B	Male	45	Hispanic	South.American	None	No	v5.B	No	33	y	v5
34v2.B	B	Female	43	Hispanic	South.American	None	No	v2.B	No	34	n	v2
34v3.B	B	Female	43	Hispanic	South.American	None	No	v3.B	No	34	n	v3
34v4.B	B	Female	43	Hispanic	South.American	None	No	v4.B	No	34	n	v4
34v5.B	B	Female	43	Hispanic	South.American	None	No	v5.B	No	34	n	v5
36v2.A	A	Male	43	Non.Hispanic	Western.European.White	Occasionally	No	v2.A	No	36	n	v2
36v3.A	A	Male	43	Non.Hispanic	Western.European.White	Occasionally	No	v3.A	Yes	36	n	v3
36v4.A	A	Male	43	Non.Hispanic	Western.European.White	Occasionally	No	v4.A	No	36	n	v4
36v5.A	A	Male	43	Non.Hispanic	Western.European.White	Occasionally	No	v5.A	No	36	n	v5
37v2.A	A	Female	19	Non.Hispanic	North.American.Indian	None	Yes	v2.A	No	37	n	v2
37v3.A	A	Female	19	Non.Hispanic	North.American.Indian	None	Yes	v3.A	No	37	n	v3
37v4.A	A	Female	19	Non.Hispanic	North.American.Indian	None	Yes	v4.A	No	37	n	v4
37v5.A	A	Female	19	Non.Hispanic	North.American.Indian	None	Yes	v5.A	No	37	n	v5
40v2.B	B	Female	36	Non.Hispanic	Western.European.White	Occasionally	No	v2.B	No	40	n	v2
40v3.B	B	Female	36	Non.Hispanic	Western.European.White	Occasionally	No	v3.B	No	40	n	v3
40v4.B	B	Female	36	Non.Hispanic	Western.European.White	Occasionally	No	v4.B	No	40	n	v4
40v5.B	B	Female	36	Non.Hispanic	Western.European.White	Occasionally	No	v5.B	No	40	n	v5
44v2.B	B	Female	43	Non.Hispanic	Western.European.White	None	No	v2.B	No	44	n	v2
44v3.B	B	Female	43	Non.Hispanic	Western.European.White	None	No	v3.B	No	44	n	v3
44v4.B	B	Female	43	Non.Hispanic	Western.European.White	None	No	v4.B	Yes	44	n	v4
44v5.B	B	Female	43	Non.Hispanic	Western.European.White	None	No	v5.B	Yes	44	n	v5
48v2.A	A	Female	49	Non.Hispanic	Western.European.White	None	No	v2.A	No	48	n	v2
48v3.A	A	Female	49	Non.Hispanic	Western.European.White	None	No	v3.A	Yes	48	n	v3
48v4.A	A	Female	49	Non.Hispanic	Western.European.White	None	No	v4.A	No	48	n	v4
48v5.A	A	Female	49	Non.Hispanic	Western.European.White	None	No	v5.A	No	48	n	v5
51v2.B	B	Male	46	Non.Hispanic	Western.European.White	Occasionally	No	v2.B	No	51	n	v2
51v3.B	B	Male	46	Non.Hispanic	Western.European.White	Occasionally	No	v3.B	No	51	n	v3
51v4.B	B	Male	46	Non.Hispanic	Western.European.White	Occasionally	No	v4.B	No	51	n	v4
51v5.B	B	Male	46	Non.Hispanic	Western.European.White	Occasionally	No	v5.B	No	51	n	v5
54v2.B	B	Male	26	Non.Hispanic	Western.European.White	Occasionally	No	v2.B	No	54	y	v2
54v3.B	B	Male	26	Non.Hispanic	Western.European.White	Occasionally	No	v3.B	Yes	54	y	v3
54v4.B	B	Male	26	Non.Hispanic	Western.European.White	Occasionally	No	v4.B	Yes	54	y	v4
54v5.B	B	Male	26	Non.Hispanic	Western.European.White	Occasionally	No	v5.B	Yes	54	y	v5
55v2.A	A	Male	20	Non.Hispanic	Western.European.White	Weekly	No	v2.A	Yes	55	n	v2
55v3.A	A	Male	20	Non.Hispanic	Western.European.White	Weekly	No	v3.A	Yes	55	n	v3
55v4.A	A	Male	20	Non.Hispanic	Western.European.White	Weekly	No	v4.A	No	55	n	v4
55v5.A	A	Male	20	Non.Hispanic	Western.European.White	Weekly	No	v5.A	Yes	55	n	v5
56v2.B	B	Male	46	Non.Hispanic	Western.European.White	Occasionally	No	v2.B	Yes	56	y	v2
56v3.B	B	Male	46	Non.Hispanic	Western.European.White	Occasionally	No	v3.B	No	56	y	v3
56v4.B	B	Male	46	Non.Hispanic	Western.European.White	Occasionally	No	v4.B	Yes	56	y	v4
56v5.B	B	Male	46	Non.Hispanic	Western.European.White	Occasionally	No	v5.B	Yes	56	y	v5
60v2.B	B	Male	35	Non.Hispanic	Western.European.White	None	No	v2.B	Yes	60	n	v2
60v3.B	B	Male	35	Non.Hispanic	Western.European.White	None	No	v3.B	No	60	n	v3
60v4.B	B	Male	35	Non.Hispanic	Western.European.White	None	No	v4.B	No	60	n	v4
60v5.B	B	Male	35	Non.Hispanic	Western.European.White	None	No	v5.B	No	60	n	v5
61v2.A	A	Male	25	Hispanic	South.American	Occasionally	No	v2.A	Yes	61	n	v2
61v3.A	A	Male	25	Hispanic	South.American	Occasionally	No	v3.A	No	61	n	v3
61v4.A	A	Male	25	Hispanic	South.American	Occasionally	No	v4.A	Yes	61	n	v4
61v5.A	A	Male	25	Hispanic	South.American	Occasionally	No	v5.A	No	61	n	v5
64v2.A	A	Male	46	Non.Hispanic	Western.European.White	Weekly	Ex.Smoker	v2.A	No	64	n	v2
64v3.A	A	Male	46	Non.Hispanic	Western.European.White	Weekly	Ex.Smoker	v3.A	No	64	n	v3
64v4.A	A	Male	46	Non.Hispanic	Western.European.White	Weekly	Ex.Smoker	v4.A	No	64	n	v4
64v5.A	A	Male	46	Non.Hispanic	Western.European.White	Weekly	Ex.Smoker	v5.A	No	64	n	v5
66v2.A	A	Female	28	Non.Hispanic	Western.European.White	Occasionally	No	v2.A	No	66	y	v2
66v3.A	A	Female	28	Non.Hispanic	Western.European.White	Occasionally	No	v3.A	No	66	y	v3
66v4.A	A	Female	28	Non.Hispanic	Western.European.White	Occasionally	No	v4.A	No	66	y	v4
66v5.A	A	Female	28	Non.Hispanic	Western.European.White	Occasionally	No	v5.A	No	66	y	v5
70v2.B	B	Female	18	Non.Hispanic	Western.European.White	None	No	v2.B	No	70	n	v2
70v3.B	B	Female	18	Non.Hispanic	Western.European.White	None	No	v3.B	No	70	n	v3
70v4.B	B	Female	18	Non.Hispanic	Western.European.White	None	No	v4.B	No	70	n	v4
70v5.B	B	Female	18	Non.Hispanic	Western.European.White	None	No	v5.B	No	70	n	v5
71v2.B	B	Male	18	Non.Hispanic	Western.European.White	Weekly	No	v2.B	No	71	n	v2
71v3.B	B	Male	18	Non.Hispanic	Western.European.White	Weekly	No	v3.B	No	71	n	v3
71v4.B	B	Male	18	Non.Hispanic	Western.European.White	Weekly	No	v4.B	No	71	n	v4
71v5.B	B	Male	18	Non.Hispanic	Western.European.White	Weekly	No	v5.B	No	71	n	v5
72v2.B	B	Female	31	Non.Hispanic	Western.European.White	Occasionally	No	v2.B	No	72	y	v2
72v3.B	B	Female	31	Non.Hispanic	Western.European.White	Occasionally	No	v3.B	Yes	72	y	v3
72v4.B	B	Female	31	Non.Hispanic	Western.European.White	Occasionally	No	v4.B	No	72	y	v4
72v5.B	B	Female	31	Non.Hispanic	Western.European.White	Occasionally	No	v5.B	Yes	72	y	v5
73v2.B	B	Female	25	Non.Hispanic	Western.European.White	Occasionally	No	v2.B	No	73	n	v2
73v3.B	B	Female	25	Non.Hispanic	Western.European.White	Occasionally	No	v3.B	No	73	n	v3
73v4.B	B	Female	25	Non.Hispanic	Western.European.White	Occasionally	No	v4.B	No	73	n	v4
73v5.B	B	Female	25	Non.Hispanic	Western.European.White	Occasionally	No	v5.B	No	73	n	v5
75v2.A	A	Female	22	Non.Hispanic	Black.African.American	Occasionally	No	v2.A	No	75	n	v2
75v3.A	A	Female	22	Non.Hispanic	Black.African.American	Occasionally	No	v3.A	No	75	n	v3
75v4.A	A	Female	22	Non.Hispanic	Black.African.American	Occasionally	No	v4.A	Yes	75	n	v4
75v5.A	A	Female	22	Non.Hispanic	Black.African.American	Occasionally	No	v5.A	No	75	n	v5
76v2.A	A	Male	29	Hispanic	South.American	None	No	v2.A	No	76	n	v2
76v3.A	A	Male	29	Hispanic	South.American	None	No	v3.A	No	76	n	v3
76v4.A	A	Male	29	Hispanic	South.American	None	No	v4.A	No	76	n	v4
76v5.A	A	Male	29	Hispanic	South.American	None	No	v5.A	No	76	n	v5
77v2.A	A	Male	45	Non.Hispanic	Black.African.American	None	No	v2.A	No	77	n	v2
77v3.A	A	Male	45	Non.Hispanic	Black.African.American	None	No	v3.A	No	77	n	v3
77v4.A	A	Male	45	Non.Hispanic	Black.African.American	None	No	v4.A	No	77	n	v4
77v5.A	A	Male	45	Non.Hispanic	Black.African.American	None	No	v5.A	No	77	n	v5
78v2.B	B	Male	46	Hispanic	South.Asian	Occasionally	No	v2.B	No	78	n	v2
78v3.B	B	Male	46	Hispanic	South.Asian	Occasionally	No	v3.B	No	78	n	v3
78v4.B	B	Male	46	Hispanic	South.Asian	Occasionally	No	v4.B	No	78	n	v4
78v5.B	B	Male	46	Hispanic	South.Asian	Occasionally	No	v5.B	Yes	78	n	v5
79v2.B	B	Female	41	Non.Hispanic	Eastern.European.White	None	Yes	v2.B	Yes	79	n	v2
79v3.B	B	Female	41	Non.Hispanic	Eastern.European.White	None	Yes	v3.B	No	79	n	v3
79v4.B	B	Female	41	Non.Hispanic	Eastern.European.White	None	Yes	v4.B	Yes	79	n	v4
79v5.B	B	Female	41	Non.Hispanic	Eastern.European.White	None	Yes	v5.B	No	79	n	v5
80v2.B	B	Male	20	Non.Hispanic	Western.European.White	Occasionally	No	v2.B	No	80	n	v2
80v3.B	B	Male	20	Non.Hispanic	Western.European.White	Occasionally	No	v3.B	No	80	n	v3
80v4.B	B	Male	20	Non.Hispanic	Western.European.White	Occasionally	No	v4.B	No	80	n	v4
80v5.B	B	Male	20	Non.Hispanic	Western.European.White	Occasionally	No	v5.B	No	80	n	v5
82v2.B	B	Female	40	Non.Hispanic	East.Asian	Occasionally	No	v2.B	No	82	n	v2
82v3.B	B	Female	40	Non.Hispanic	East.Asian	Occasionally	No	v3.B	No	82	n	v3
82v4.B	B	Female	40	Non.Hispanic	East.Asian	Occasionally	No	v4.B	Yes	82	n	v4
82v5.B	B	Female	40	Non.Hispanic	East.Asian	Occasionally	No	v5.B	Yes	82	n	v5
84v2.A	A	Female	26	Non.Hispanic	Black.African.American	Weekly	No	v2.A	Yes	84	n	v2
84v3.A	A	Female	26	Non.Hispanic	Black.African.American	Weekly	No	v3.A	Yes	84	n	v3
84v4.A	A	Female	26	Non.Hispanic	Black.African.American	Weekly	No	v4.A	Yes	84	n	v4
84v5.A	A	Female	26	Non.Hispanic	Black.African.American	Weekly	No	v5.A	No	84	n	v5
85v2.A	A	Male	46	Non.Hispanic	Eastern.European.White	Weekly	No	v2.A	Yes	85	n	v2
85v3.A	A	Male	46	Non.Hispanic	Eastern.European.White	Weekly	No	v3.A	Yes	85	n	v3
85v4.A	A	Male	46	Non.Hispanic	Eastern.European.White	Weekly	No	v4.A	No	85	n	v4
85v5.A	A	Male	46	Non.Hispanic	Eastern.European.White	Weekly	No	v5.A	Yes	85	n	v5
86v2.A	A	Male	42	Non.Hispanic	Western.European.White	None	No	v2.A	Yes	86	y	v2
86v3.A	A	Male	42	Non.Hispanic	Western.European.White	None	No	v3.A	Yes	86	y	v3
86v4.A	A	Male	42	Non.Hispanic	Western.European.White	None	No	v4.A	No	86	y	v4
86v5.A	A	Male	42	Non.Hispanic	Western.European.White	None	No	v5.A	No	86	y	v5
89v2.B	B	Female	22	Non.Hispanic	Western.European.White	Occasionally	No	v2.B	No	89	n	v2
89v3.B	B	Female	22	Non.Hispanic	Western.European.White	Occasionally	No	v3.B	Yes	89	n	v3
89v4.B	B	Female	22	Non.Hispanic	Western.European.White	Occasionally	No	v4.B	No	89	n	v4
89v5.B	B	Female	22	Non.Hispanic	Western.European.White	Occasionally	No	v5.B	Yes	89	n	v5
90v2.A	A	Female	28	Non.Hispanic	Eastern.European.White	None	No	v2.A	No	90	n	v2
90v3.A	A	Female	28	Non.Hispanic	Eastern.European.White	None	No	v3.A	No	90	n	v3
90v4.A	A	Female	28	Non.Hispanic	Eastern.European.White	None	No	v4.A	No	90	n	v4
90v5.A	A	Female	28	Non.Hispanic	Eastern.European.White	None	No	v5.A	No	90	n	v5
91v2.A	A	Female	46	Non.Hispanic	Western.European.White	None	No	v2.A	No	91	y	v2
91v3.A	A	Female	46	Non.Hispanic	Western.European.White	None	No	v3.A	No	91	y	v3
91v4.A	A	Female	46	Non.Hispanic	Western.European.White	None	No	v4.A	No	91	y	v4
91v5.A	A	Female	46	Non.Hispanic	Western.European.White	None	No	v5.A	No	91	y	v5
97v2.A	A	Male	24	Non.Hispanic	Western.European.White	Weekly	No	v2.A	No	97	y	v2
97v3.A	A	Male	24	Non.Hispanic	Western.European.White	Weekly	No	v3.A	No	97	y	v3
97v4.A	A	Male	24	Non.Hispanic	Western.European.White	Weekly	No	v4.A	No	97	y	v4
97v5.A	A	Male	24	Non.Hispanic	Western.European.White	Weekly	No	v5.A	No	97	y	v5
99v2.B	B	Male	30	Non.Hispanic	Western.European.White	Occasionally	Yes	v2.B	No	99	n	v2
99v3.B	B	Male	30	Non.Hispanic	Western.European.White	Occasionally	Yes	v3.B	No	99	n	v3
99v4.B	B	Male	30	Non.Hispanic	Western.European.White	Occasionally	Yes	v4.B	No	99	n	v4
99v5.B	B	Male	30	Non.Hispanic	Western.European.White	Occasionally	Yes	v5.B	No	99	n	v5
108v2.B	B	Female	43	Non.Hispanic	Western.European.White	Weekly	No	v2.B	No	108	n	v2
108v3.B	B	Female	43	Non.Hispanic	Western.European.White	Weekly	No	v3.B	No	108	n	v3
108v4.B	B	Female	43	Non.Hispanic	Western.European.White	Weekly	No	v4.B	Yes	108	n	v4
108v5.B	B	Female	43	Non.Hispanic	Western.European.White	Weekly	No	v5.B	No	108	n	v5
116v2.A	A	Female	26	Non.Hispanic	Eastern.European.White	Weekly	No	v2.A	Yes	116	n	v2
116v3.A	A	Female	26	Non.Hispanic	Eastern.European.White	Weekly	No	v3.A	No	116	n	v3
116v4.A	A	Female	26	Non.Hispanic	Eastern.European.White	Weekly	No	v4.A	No	116	n	v4
116v5.A	A	Female	26	Non.Hispanic	Eastern.European.White	Weekly	No	v5.A	No	116	n	v5
120v2.A	A	Male	44	Non.Hispanic	Western.European.White	Weekly	No	v2.A	No	120	y	v2
120v3.A	A	Male	44	Non.Hispanic	Western.European.White	Weekly	No	v3.A	No	120	y	v3
120v4.A	A	Male	44	Non.Hispanic	Western.European.White	Weekly	No	v4.A	No	120	y	v4
120v5.A	A	Male	44	Non.Hispanic	Western.European.White	Weekly	No	v5.A	Yes	120	y	v5
129v2.A	A	Male	40	Non.Hispanic	Western.European.White	Weekly	No	v2.A	No	129	y	v2
129v3.A	A	Male	40	Non.Hispanic	Western.European.White	Weekly	No	v3.A	No	129	y	v3
129v4.A	A	Male	40	Non.Hispanic	Western.European.White	Weekly	No	v4.A	No	129	y	v4
129v5.A	A	Male	40	Non.Hispanic	Western.European.White	Weekly	No	v5.A	No	129	y	v5
143v2.A	A	Female	38	Non.Hispanic	Western.European.White	Weekly	Ex.Smoker	v2.A	No	143	n	v2
143v3.A	A	Female	38	Non.Hispanic	Western.European.White	Weekly	Ex.Smoker	v3.A	No	143	n	v3
143v4.A	A	Female	38	Non.Hispanic	Western.European.White	Weekly	Ex.Smoker	v4.A	No	143	n	v4
143v5.A	A	Female	38	Non.Hispanic	Western.European.White	Weekly	Ex.Smoker	v5.A	No	143	n	v5
182v2.B	B	Female	20	Non.Hispanic	Eastern.European.White	Occasionally	No	v2.B	No	182	y	v2
182v3.B	B	Female	20	Non.Hispanic	Eastern.European.White	Occasionally	No	v3.B	No	182	y	v3
182v4.B	B	Female	20	Non.Hispanic	Eastern.European.White	Occasionally	No	v4.B	No	182	y	v4
182v5.B	B	Female	20	Non.Hispanic	Eastern.European.White	Occasionally	No	v5.B	No	182	y	v5
190v2.B	B	Female	49	Non.Hispanic	Black.African.American	Occasionally	No	v2.B	Yes	190	y	v2
190v3.B	B	Female	49	Non.Hispanic	Black.African.American	Occasionally	No	v3.B	Yes	190	y	v3
190v4.B	B	Female	49	Non.Hispanic	Black.African.American	Occasionally	No	v4.B	No	190	y	v4
190v5.B	B	Female	49	Non.Hispanic	Black.African.American	Occasionally	No	v5.B	Yes	190	y	v5
193v2.B	B	Male	37	Non.Hispanic	Eastern.European.White	Occasionally	Yes	v2.B	No	193	n	v2
193v3.B	B	Male	37	Non.Hispanic	Eastern.European.White	Occasionally	Yes	v3.B	No	193	n	v3
193v4.B	B	Male	37	Non.Hispanic	Eastern.European.White	Occasionally	Yes	v4.B	No	193	n	v4
193v5.B	B	Male	37	Non.Hispanic	Eastern.European.White	Occasionally	Yes	v5.B	No	193	n	v5
195v2.A	A	Female	24	Non.Hispanic	Central.American	None	No	v2.A	No	195	y	v2
195v3.A	A	Female	24	Non.Hispanic	Central.American	None	No	v3.A	No	195	y	v3
195v4.A	A	Female	24	Non.Hispanic	Central.American	None	No	v4.A	No	195	y	v4
195v5.A	A	Female	24	Non.Hispanic	Central.American	None	No	v5.A	Yes	195	y	v5
204v2.B	B	Female	42	Non.Hispanic	Eastern.European.White	Weekly	No	v2.B	Yes	204	n	v2
204v3.B	B	Female	42	Non.Hispanic	Eastern.European.White	Weekly	No	v3.B	Yes	204	n	v3
204v4.B	B	Female	42	Non.Hispanic	Eastern.European.White	Weekly	No	v4.B	Yes	204	n	v4
204v5.B	B	Female	42	Non.Hispanic	Eastern.European.White	Weekly	No	v5.B	Yes	204	n	v5
219v2.A	A	Male	21	Non.Hispanic	Western.European.White	Occasionally	Yes	v2.A	No	219	n	v2
219v3.A	A	Male	21	Non.Hispanic	Western.European.White	Occasionally	Yes	v3.A	Yes	219	n	v3
219v4.A	A	Male	21	Non.Hispanic	Western.European.White	Occasionally	Yes	v4.A	Yes	219	n	v4
219v5.A	A	Male	21	Non.Hispanic	Western.European.White	Occasionally	Yes	v5.A	No	219	n	v5
221v2.B	B	Female	23	Non.Hispanic	East.Asian	Weekly	No	v2.B	Yes	221	n	v2
221v3.B	B	Female	23	Non.Hispanic	East.Asian	Weekly	No	v3.B	Yes	221	n	v3
221v4.B	B	Female	23	Non.Hispanic	East.Asian	Weekly	No	v4.B	Yes	221	n	v4
221v5.B	B	Female	23	Non.Hispanic	East.Asian	Weekly	No	v5.B	No	221	n	v5

## Sheet: Table S3
Table S3. Assembly stats
	Number of contigs
contigs greater than 0.5kb	365188
contigs greater than 1kb	181942
contigs greater than 2kb	93109
contigs greater than 5kb	40215
contigs greater than 10kb	19647
contigs greater than 20kb	7307
contigs greater than 40kb	1862
contigs greater than 80kb	294
contigs greater than 160kb	27
contigs greater than 320kb	2
contigs greater than 640kb	0
contigs greater than 1Mb	0
contigs greater than 2Mb	0
contigs greater than 4Mb	0
contigs greater than 6Mb	0
contigs greater than 8Mb	0
contigs greater than 10Mb	0
Total contigs	365188
Total bases in contigs (bp)	990590202
Minimum contigs length (bp)	500
Maximum contigs length (bp)	388742
GC content (%)	45.44
N25 - 25% of total sequence length is contained in the 6,544 sequence(s) having a length >= 21,355 bp
N50 - 50% of total sequence length is contained in the 26,550 sequence(s) having a length >= 7,605 bp
N75 - 75% of total sequence length is contained in the 93,931 sequence(s) having a length >= 1,981 bp
N90 - 90% of total sequence length is contained in the 211,148 sequence(s) having a length >= 857 bp

## Sheet: Table S4
Table S4. Read counts and mapping summary
sampleName	rawFragments	survivingFragments	survivingFragments%	survivingSingle	totalReadsQCed	mapped	mapped%	properlyPaired	properlyPaired%
Lallemand-PoolA	227418546	223427400	0.98	3848801	446612736	407583308	0.91	375903096	0.84
Lallemand-PoolB	238969245	235496724	0.98	3314380	470623556	432050350	0.91	398777108	0.84
